# Supplementary material for: Validity of a Web-Based 24-Hour Dietary Recall of Energy and Nutrient Intakes in Japanese Adults
Source: Nutrients. 2024 Nov 29;16(23):4140. doi: 10.3390/nu16234140 (PMC11644516; doi:10.3390/nu16234140)
Supplement: Supplementary file 1 [file nutrients-16-04140-s001.zip]

Archive with 1 entries (1 files):
- nutrients-3250105-supplementary.xlsx
