# Supplementary material for: Validity of a Web-Based 24-Hour Dietary Recall of Energy and Nutrient Intakes in Japanese Adults
Source: Nutrients. 2024 Nov 29;16(23):4140. doi: 10.3390/nu16234140 (PMC11644516; doi:10.3390/nu16234140)
Supplement: Supplementary file 1 [file nutrients-16-04140-s001.zip › nutrients-3250105-supplementary.xlsx]

## Sheet: S1
Table S1-1. Pearson correlation coefficients and Bland-Altman method between energy and nutrient intakes of each dietary exposure assessment method and 2-d Web24HR using 3-d WFR during the same season as a comparison standard [Men].
		2d-Web24HR intakea							3d-WFR intakeb						Pearson's CC Energy Adjustment		Brand Altman Methodc,d
		Crude			Energy Adjustment				Crude			Energy Adjustment
		mean	(SD)	median	mean	(SD)	median		mean	(SD)	median	mean	(SD)	median			Bias(95％CI),%		95%LOA,%	β
Men（n=83）
Energy	(kcal)	2292.5	(817)	2168.59	2292.5	(817)	2168.59		2233.43	(534)	2188.69	2233.43	(534)	2188.69	0.34832	**	99.6823	(92.3,107.6)	50.1,198.4	0.463205	**
Water content	(g)	1767.43	(802.5)	1636.64	1753.9	(1012.6)	1618.87		2398.48	(777.1)	2182.38	2340.43	(548.3)	2225.28	0.27362	*	72.1923	(66.4,78.5)	34.1,152.8	0.165138
Protein	(g)	85.01	(33.6)	78.48	80.78	(16.4)	80.94		80.04	(22.5)	78.52	77.8	(12.0)	77.59	0.454235	**	102.786	(94.7,111.5)	49.4,214.0	0.394464	**
The sum of amino acid residues	(g)	24.98	(10.2)	24.34	24.35	(7.8)	24.26		27.85	(11.2)	27.05	27.23	(9.5)	26.39	0.222687	*	90.0981	(81.8,99.3)	37.7,215.6	-0.000105563
Total fat	(g)	67.75	(30.2)	61.07	63.28	(14.2)	64.26		70.41	(23.1)	69.5	67.83	(13.6)	68.91	0.365369	**	92.9141	(83.6,103.3)	36.0,239.5	0.345195	*
Saturated fatty acids	(g)	19.75	(10.67)	17.79	18.26	(5.40)	17.78		19.94	(7.63)	18.76	19.17	(5.13)	19.51	0.230344	*	94.9962	(84.6,106.7)	33.4,269.8	0.295339
Monounsaturated fatty acids	(g)	24.45	(11.78)	21.95	22.84	(6.47)	22.38		25.83	(9.40)	26.28	24.9	(6.66)	24.81	0.315058	**	91.8931	(81.6,103.5)	31.7,266.2	0.249459
Polyunsaturated fatty acids	(g)	13.98	(6.2)	13.01	13.32	(4.0)	12.91		15	(5.5)	14.24	14.53	(3.7)	14.4	0.368803	**	91.1441	(82.7,100.5)	37.9,219.2	0.298881
n-3 polyunsaturated fatty acids	(g)	2.54	(1.6)	2.09	2.46	(1.4)	2.13		2.48	(1.3)	2.35	2.41	(1.0)	2.14	0.375456	**	97.8612	(88.8,107.8)	41.1,233.1	0.400736	**
n-6 polyunsaturated fatty acids	(g)	11.32	(5.2)	10.67	10.78	(3.4)	10.66		12.27	(4.5)	11.91	11.92	(3.2)	11.57	0.337003	**	90.2163	(81.7,99.6)	37.0,220.0	0.297484
Triacylglycerol equivalents	(g)	60.19	(27.3)	55.66	56.18	(13.4)	57.34		61.85	(20.7)	63.04	59.5	(12.5)	59.74	0.349691	**	93.9123	(84.1,104.9)	34.9,252.8	0.332038	*
Cholesterol	(mg)	451.75	(292)	376.1	412.63	(195)	381.93		363.68	(150)	348.66	351.17	(130)	331.49	0.278861	*	113.869	(96.6,134.2)	26.0,498.7	0.381826	*
Carbohydrate	(g)	299.13	(126.1)	288.96	282.02	(54.6)	285.01		289.23	(78.2)	277.8	281.93	(39.5)	280.28	0.660994	**	98.9063	(91.2,107.2)	47.9,204.2	0.529699	**
Total dietary fiber	(g)	16.97	(9.0)	15.27	16.26	(6.4)	15.73		15.6	(5.8)	15.09	15.43	(5.3)	14.62	0.520572	**	104.257	(94.7,114.8)	44.0,247.0	0.292022	*
Soluble dietary fiber	(g)	4.06	(1.9)	3.81	3.92	(1.4)	3.92		3.63	(1.5)	3.54	3.59	(1.3)	3.46	0.420484	**	107.133	(98.2,116.9)	48.8,235.0	0.24715
Insoluble dietary fiber	(g)	12.28	(7.0)	11.2	11.79	(5.1)	11.46		11.28	(4.3)	10.69	11.16	(3.8)	10.56	0.562601	**	104.106	(95.3,113.8)	47.0,230.6	0.270396	*
Ash content	(g)	19.31	(6.6)	18.39	18.81	(4.3)	19.34		19.63	(5.5)	19.24	19.26	(3.7)	18.88	0.602608	**	96.9571	(90.9,103.4)	54.6,172.3	0.227509
Salt equivalent	(g)	10.58	(3.7)	9.91	10.42	(3.0)	9.8		10.95	(3.5)	10.48	10.77	(2.7)	10.38	0.434028	**	96.1036	(89.7,102.9)	51.9,178.1	0.12193
Sodium	(mg)	4192.26	(1470)	3922.42	4121.88	(1178)	3839.38		4333.31	(1376)	4161.94	4253.64	(1075)	4083.91	0.432587	**	95.8354	(88.8,103.4)	48.5,189.4	0.127954
Potassium	(mg)	2878.58	(1182)	2627.74	2768.03	(782)	2623.24		2874.12	(1024)	2592.81	2809.89	(806)	2723.83	0.60329	**	98.3855	(90.5,106.9)	46.5,208.1	0.158458
Calcium	(mg)	621.11	(364)	506.92	582.29	(269)	521.83		606.24	(243)	599.05	587.62	(193)	556.04	0.465935	**	94.932	(84.8,106.3)	34.3,262.6	0.40264	**
Magnesium	(mg)	307.2	(117)	279.32	297.31	(80)	288.76		307.41	(102)	306.59	300.49	(78)	301.46	0.603851	**	98.6528	(91.5,106.4)	50.1,194.4	0.119304
Phosphorus	(mg)	1238.15	(480)	1114.86	1181.35	(257)	1178.86		1198.73	(338)	1204.83	1164.78	(192)	1151.81	0.527484	**	100.408	(92.9,108.6)	49.8,202.4	0.314927	*
Iron	(mg)	9.61	(4.9)	8.42	9.18	(3.3)	8.72		9.04	(3.4)	8.4	8.8	(2.4)	8.42	0.406182	**	102.715	(93.9,112.3)	46.1,229.1	0.239211
Zinc	(mg)	9.92	(4.2)	9.12	9.45	(2.2)	9.31		9.29	(2.8)	9.16	9.02	(1.5)	9.19	0.25962	*	103.366	(95.5,111.8)	51.0,209.5	0.349761	*
Copper	(mg)	1.38	(0.59)	1.29	1.35	(0.37)	1.33		1.33	(0.44)	1.29	1.31	(0.30)	1.27	0.430223	**	101.448	(96.8,106.3)	66.7,154.2	0.250655
Manganese	(mg)	3.72	(3.40)	3	3.58	(2.76)	3.07		3.52	(1.64)	3.23	3.45	(1.34)	3.28	0.53073	**	99.7817	(92.7,107.4)	51.7,192.5	0.238293
Iodine	(μg)	678.93	(1738)	97.33	573.76	(1293)	104.24		945.95	(2311)	119.13	1012.85	(2731)	103.89	0.0883577		84.0865	(49.5,142.7)	0.7,9724.8	-0.15118
Selenium	(μg)	53.58	(35)	43.19	51.18	(27)	44.15		60.24	(33)	55.53	59.44	(32)	54.55	0.20861		85.9246	(74.3,99.3)	23.4,315.7	0.161094
Chromium	(μg)	7.93	(7)	6.33	7.27	(4)	6.24		6.9	(3)	6.42	6.73	(3)	6.35	0.195458		102.174	(89.9,116.1)	32.5,321.7	0.532738	**
Molybdenum	(μg)	195.94	(87)	188.9	190.8	(75)	173.61		193.04	(81)	180.44	187.86	(70)	177.67	0.466848	**	100.162	(90.6,110.7)	40.7,246.8	0.129154
Retinol	(μg)	342.05	(748)	171.39	348.95	(882)	176.52		194.1	(152)	155.77	191.19	(163)	157.63	0.0974253		118.098	(93.1,149.8)	14.0,995.6	0.728862	**
Retinol equivalents	(μg)	689.01	(819)	515.2	676.87	(849)	526.8		503.49	(264)	469.82	496.85	(257)	466.18	0.271019	*	115.691	(97.2,137.7)	24.3,551.3	0.50311	**
α-carotene	(μg)	488.66	(428)	415.94	475.64	(376)	423.58		402.4	(417)	269.02	399.3	(405)	249.28	0.0359318		142.19	(98.5,205.3)	5.3,3846.3	-0.298299
β-carotene	(μg)	3682.31	(2729)	3282.29	3613.19	(2616)	3245.41		3094.5	(2333)	2891.85	3054.13	(2229)	2741.73	0.37168	**	110.908	(89.0,138.2)	15.4,799.4	0.251848
β-Cryptoxanthin	(μg)	240.08	(547)	66.38	221.23	(459)	64.6		164.67	(395)	53.32	159.31	(375)	51.13	0.382302	**	120.11	(88.6,162.8)	7.9,1837.5	0.22717
β-carotene equivalents	(μg)	4085.34	(2907)	3705.31	3999.17	(2741)	3577.19		3547.07	(2611)	3150.74	3505.24	(2523)	3109.92	0.383597	**	110.676	(89.7,136.5)	16.8,727.7	0.166601
Vitamin D	(μg)	8.93	(9.7)	5.92	8.4	(7.9)	6		9.22	(8.8)	5.16	9.13	(9.1)	5.2	0.375446	**	91.9738	(75.0,112.8)	14.7,574.1	0.120811
α-Tocopherol	(mg)	8.55	(4.4)	7.28	8.13	(3.3)	7.91		8.08	(3.0)	7.77	7.89	(2.4)	7.68	0.476642	**	99.7199	(89.9,110.7)	39.2,253.9	0.494373	**
β-Tocopherol	(mg)	0.45	(0.3)	0.4	0.44	(0.2)	0.44		0.44	(0.2)	0.4	0.44	(0.1)	0.42	-0.0500878		99.8563	(95.7,104.2)	68.2,146.2	0.71255	**
γ-tocopherol	(mg)	12.13	(6.4)	10.16	11.62	(5.0)	11.32		12.75	(5.5)	12.44	12.34	(4.1)	11.76	0.333188	**	91.5161	(81.3,103.0)	31.7,264.4	0.367263	*
δ-tocopherol	(mg)	2.97	(1.7)	2.64	2.89	(1.4)	2.72		3.3	(1.6)	3	3.2	(1.3)	3.12	0.265835	*	90.5211	(81.4,100.7)	34.7,235.8	0.207381
Vitamin K	(μg)	325.49	(276)	279.87	317.54	(250)	262.59		288.85	(181)	234.31	282.21	(165)	235.26	0.61377	**	103.73	(90.1,119.5)	29.2,368.9	0.224549	*
Vitamin B1	(mg)	1.07	(0.47)	1.03	1.04	(0.29)	1.03		1.12	(0.43)	1.08	1.1	(0.32)	1.02	0.311755	**	97.1365	(92.4,102.1)	62.0,152.2	0.12439
Vitamin B2	(mg)	1.51	(0.69)	1.28	1.46	(0.43)	1.4		1.46	(0.54)	1.38	1.44	(0.41)	1.37	0.592792	**	100.552	(95.2,106.2)	61.8,163.7	0.258714
Niacin	(mg)	19.95	(9.1)	17.86	19.38	(6.7)	19.77		19.66	(6.8)	18.5	19.25	(5.3)	19.32	0.398596	**	98.5398	(89.9,108.0)	43.4,223.8	0.284319
Vitamin B6	(mg)	1.44	(0.59)	1.37	1.41	(0.44)	1.39		1.39	(0.53)	1.3	1.36	(0.39)	1.32	0.442378	**	101.539	(96.3,107.1)	63.0,163.6	0.119017
Vitamin B12	(μg)	8.2	(8.5)	5.53	7.68	(6.8)	5.07		7.95	(6.8)	5.67	7.6	(5.6)	5.77	0.28041	*	95.1809	(79.2,114.3)	18.3,494.0	0.205361
Folate	(μg)	347.98	(162)	308.93	337.89	(128)	316.08		377.89	(180)	335.36	369.89	(155)	334.13	0.488694	**	92.4925	(83.5,102.4)	37.0,231.1	-0.0288565
Pantothenic acid	(mg)	7.15	(2.51)	6.88	6.93	(1.51)	6.93		6.77	(2.03)	6.47	6.61	(1.33)	6.52	0.528496	**	103.782	(97.0,111.0)	56.6,190.2	0.148645
Biotin	(μg)	30.39	(15.6)	27.1	29.62	(13.6)	26.72		30.82	(11.8)	29.74	30.29	(10.0)	29.36	0.507871	**	95.7264	(87.6,104.7)	43.0,213.2	0.204628
Vitamin C	(mg)	93.13	(53)	83.84	90.05	(46)	80.97		105.23	(61)	88.42	102.76	(54)	86.94	0.494268	**	87.6841	(76.3,100.8)	25.1,306.0	0.107147
Ethanol	(g)	17.35	(29.5)	4.48	16.87	(27.7)	5.19		14.3	(21.3)	0.87	13.93	(21.1)	1.25	0.762561	**	121.84	(95.8,155.0)	14.0,1057.4	-0.00575494
Median (minimum to maximum)															0.383597	( -0.05~0.76 )
SD, standard deviation; Pearson's CC, Pearson's correlation coefficient;
bias, the mean difference between methods; 95% CI, 95% confidence interval; LOA, 95% limits of agreement [Mean difference ±1.96*(standard deviation of differences)],
Expressed as p values *：p<0.05,**：p<0.01
a 2-d Web24HR: Using the AWARDJP by web-based 24-hour recall dietary survey method between the same seasons, comparing two Web24HRs conducted in the beginning season of the Web24HR.
b 3-d WFR: 3days of weighed dietary records conducted in the corresponding season.
c Exponential transformation [mean(Web24HR − WFR)] as a ratio of the WFR (all dietary intake data were log-transformed).
e.g., 110% indicates overestimation by 10%, and 90% indicates underestimation by 10%.
d Regression slope of mean of both methods on difference between methods. P-value for regression slope. When the response and explanatory variables are natural logarithms, a 1% increase in the explanatory
variable increases the response variable by β%.
Table S1-2. Pearson correlation coefficients and Bland-Altman method between energy and nutrient intakes of each dietary exposure assessment method and 2-d Web24HR using 3-d WFR during the same season as a comparison standard [Women].
		2d-Web24HR intakea							3d-WFR intakeb						Pearson's CC Energy Adjustment		Brand Altman Methodc,d
		Crude			Energy Adjustment				Crude			Energy Adjustment
		mean	(SD)	median	mean	(SD)	median		mean	(SD)	median	mean	(SD)	median			Bias(95％CI),%		95%LOA,%	β
Women（n=122）
Energy	(kcal)	1936.69	(517)	1850.52	1936.69	(517)	1850.52		1842.35	(385)	1807.45	1842.35	(385)	1807.45	0.551026	**	103.791	(99.5,108.3)	65.5,164.6	0.274322	**
Water content	(g)	1553.51	(561.0)	1489.23	1518.17	(440.0)	1437.62		2154.04	(655.5)	2060.44	2122.88	(523.4)	2038.02	0.366114	**	70.7834	(66.7,75.1)	66.5,165.6	0.271647	**
Protein	(g)	75.4	(23.1)	73.49	73.04	(11.9)	72.27		69.64	(17.9)	66.99	68.24	(11.2)	68.01	0.192685	*	106.932	(101.1,113.0)	67.5,166.6	0.191216
The sum of amino acid residues	(g)	23.66	(9.3)	22.58	23.18	(7.9)	22.68		23.59	(9.1)	21.75	23.16	(7.6)	22.13	-0.00274157		99.765	(91.4,108.9)	68.5,167.6	0.0906031
Total fat	(g)	63.99	(24.8)	62.27	60.9	(14.3)	60.46		62.88	(17.1)	62.08	61.44	(10.4)	61.3	0.341619	**	97.9999	(91.5,105.0)	69.5,168.6	0.495243	**
Saturated fatty acids	(g)	19.16	(8.29)	18.16	18.31	(5.41)	17.82		18.53	(5.64)	17.97	18.22	(4.45)	17.86	0.371816	**	99.1157	(91.9,106.9)	70.5,169.6	0.496176	**
Monounsaturated fatty acids	(g)	22.61	(9.83)	22.36	21.4	(5.83)	20.88		22.54	(6.86)	21.76	22.04	(4.70)	22.28	0.34793	**	96.0624	(89.1,103.6)	71.5,170.6	0.505455	**
Polyunsaturated fatty acids	(g)	13	(5.6)	12.08	12.38	(3.6)	12.21		13.05	(4.4)	12.79	12.68	(3.1)	12.41	0.150926		96.5623	(89.7,104.0)	72.5,171.6	0.332009	**
n-3 polyunsaturated fatty acids	(g)	2.24	(1.3)	1.87	2.17	(1.1)	1.99		2.09	(1.0)	1.94	2.03	(0.7)	1.87	0.223786	*	102.27	(95.3,109.7)	73.5,172.6	0.278474	*
n-6 polyunsaturated fatty acids	(g)	10.63	(4.7)	9.96	10.12	(3.1)	10.13		10.79	(3.7)	10.6	10.51	(2.7)	10.16	0.118234		95.4688	(88.5,103.0)	74.5,173.6	0.379364	**
Triacylglycerol equivalents	(g)	56.54	(23.0)	55.27	53.47	(12.7)	52.48		55.42	(15.3)	54.75	54.2	(9.8)	53.26	0.328508	**	97.6222	(90.8,104.9)	75.5,174.6	0.547755	**
Cholesterol	(mg)	390.3	(238)	350.32	369.72	(177)	352.38		326	(132)	316.04	319.05	(122)	302	0.24146	**	111.502	(99.5,124.9)	76.5,175.6	0.373609	**
Carbohydrate	(g)	249.5	(70.0)	240.89	243.04	(37.6)	246.71		237.5	(57.2)	232.24	232.56	(28.5)	230.62	0.418992	**	103.939	(99.3,108.8)	77.5,176.6	0.213445	*
Total dietary fiber	(g)	16.02	(6.0)	15.2	15.65	(4.7)	15.21		15.57	(8.9)	13.15	15	(6.4)	13.39	0.397987	**	106.259	(99.4,113.6)	78.5,177.6	-0.200487	*
Soluble dietary fiber	(g)	3.9	(1.4)	3.83	3.83	(1.1)	3.79		3.47	(1.4)	3.14	3.4	(1.2)	3.17	0.309069	**	110.428	(104.7,116.5)	79.5,178.6	-0.0849945
Insoluble dietary fiber	(g)	11.55	(4.4)	10.77	11.27	(3.5)	10.67		11.37	(7.7)	9.39	10.9	(5.5)	9.56	0.377068	**	106.479	(99.3,114.2)	80.5,179.6	-0.262449	*
Ash content	(g)	17.43	(4.7)	17.15	17.13	(3.3)	17.07		17.87	(4.8)	17.19	17.53	(3.1)	17.12	0.390159	**	97.5225	(93.4,101.8)	81.5,180.6	0.0495691
Salt equivalent	(g)	9.21	(2.6)	9.13	9.12	(2.2)	9.12		9.64	(3.0)	9.27	9.47	(2.3)	9.16	0.189798	*	96.4901	(91.4,101.9)	82.5,181.6	-0.104346
Sodium	(mg)	3650.68	(1034)	3598.55	3609.56	(872)	3595.4		3814.09	(1173)	3689.38	3738.85	(893)	3611.94	0.189566	*	96.322	(90.6,102.4)	83.5,182.6	-0.0944282
Potassium	(mg)	2700.75	(921)	2631.49	2630.71	(693)	2549.25		2778.01	(1009)	2490.93	2723.23	(817)	2550.35	0.577894	**	97.077	(91.9,102.6)	84.5,183.6	0.067973
Calcium	(mg)	585.57	(263)	538.38	565.12	(210)	516.41		562.68	(218)	533.76	550.21	(185)	512.2	0.56977	**	101.759	(95.6,108.3)	85.5,184.6	0.160239
Magnesium	(mg)	281.38	(93)	276.71	274.09	(69)	260.28		281.77	(97)	263.72	275.08	(72)	263.6	0.550977	**	99.7123	(94.7,105.0)	86.5,185.6	0.0526426
Phosphorus	(mg)	1113.88	(352)	1093.86	1077.77	(200)	1057.88		1071.15	(280)	1037.12	1050.29	(191)	1030.34	0.452044	**	102.535	(97.3,108.0)	87.5,186.6	0.201024	*
Iron	(mg)	8.87	(3.2)	8.3	8.6	(2.2)	8.22		8.74	(4.3)	7.8	8.42	(2.9)	7.84	0.352101	**	103.251	(97.0,109.9)	88.5,187.6	-0.15248
Zinc	(mg)	8.89	(3.4)	8.49	8.57	(1.9)	8.38		8.18	(2.2)	7.9	8.01	(1.4)	7.84	0.168041		105.529	(99.6,111.8)	89.5,188.6	0.321052	**
Copper	(mg)	1.25	(0.38)	1.24	1.23	(0.24)	1.19		1.19	(0.44)	1.07	1.17	(0.31)	1.13	0.330874	**	102.99	(99.6,106.5)	90.5,189.6	-0.150072
Manganese	(mg)	3.37	(1.42)	3.21	3.31	(1.15)	3.08		5.17	(9.16)	2.95	5.05	(8.44)	3.07	0.420462	**	91.7986	(83.5,100.9)	91.5,190.6	-0.867047	**
Iodine	(μg)	451.95	(1535)	95.7	404.54	(1258)	84.96		999.74	(2968)	94.11	1020.91	(3078)	82.89	0.200722	*	65.8001	(45.5,95.1)	92.5,191.6	-0.214835
Selenium	(μg)	45.35	(23)	38.85	44.68	(22)	37.28		50.8	(28)	44.45	49.95	(26)	43.68	0.218378	*	91.1906	(81.7,101.8)	93.5,192.6	-0.138899
Chromium	(μg)	7.11	(4)	6.31	6.9	(3)	5.85		6.75	(3)	6.05	6.64	(3)	6.06	0.0961383		100.708	(91.1,111.3)	94.5,193.6	0.380446	*
Molybdenum	(μg)	163.98	(64)	159.13	162	(62)	158.57		151.46	(65)	142.28	147.47	(59)	135.64	0.437077	**	109.525	(100.6,119.2)	95.5,194.6	-0.0543609
Retinol	(μg)	286.76	(500)	172.68	269.54	(509)	163.63		195.39	(210)	158.55	189.87	(191)	152.52	0.312988	**	116.09	(100.5,134.1)	96.5,195.6	0.423291	**
Retinol equivalents	(μg)	631.05	(563)	510.93	605.26	(558)	470.89		499.1	(321)	451.19	475.07	(250)	405.5	0.204134	*	118.531	(104.9,134.0)	97.5,196.6	0.171551
α-carotene	(μg)	474.86	(356)	437.67	470.47	(343)	414.41		389.24	(370)	282.22	380.11	(362)	291.03	0.133026		154.427	(114.6,208.2)	98.5,197.6	-0.439173	**
β-carotene	(μg)	3624.03	(2688)	3016.05	3510.52	(2466)	2950.22		2834.06	(2184)	2427.36	2682.25	(1751)	2422.49	0.230073	*	122.937	(102.6,147.3)	99.5,198.6	0.126754
β-Cryptoxanthin	(μg)	278.77	(487)	58.24	297.59	(653)	54.12		182.89	(373)	52.52	174.09	(347)	51.39	0.301578	**	126.57	(94.6,169.3)	100.5,199.6	0.262126	*
β-carotene equivalents	(μg)	4075.97	(2806)	3368.32	3966.16	(2591)	3531.07		3498.83	(2879)	2871.23	3267.21	(2087)	2856.39	0.189423	*	116.424	(98.5,137.6)	101.5,200.6	0.0549051
Vitamin D	(μg)	7.69	(7.1)	5.25	7.55	(6.8)	5.18		7.21	(7.3)	4.75	7.13	(7.5)	4.4	0.292224	**	106.413	(90.5,125.1)	102.5,201.6	0.0311324
α-Tocopherol	(mg)	8.03	(3.7)	7.48	7.69	(2.7)	7.27		8.64	(9.2)	7.25	8.12	(6.1)	7.18	0.355317	**	99.4401	(92.0,107.5)	103.5,202.6	-0.109709
β-Tocopherol	(mg)	0.41	(0.2)	0.38	0.4	(0.2)	0.4		0.49	(0.8)	0.37	0.48	(0.7)	0.38	0.074268		98.42	(94.2,102.8)	104.5,203.6	-0.906071	**
γ-tocopherol	(mg)	11.58	(5.8)	10.89	10.99	(4.3)	10.77		11.48	(5.1)	11.09	11.07	(4.0)	10.25	0.177479		98.0539	(89.3,107.6)	105.5,204.6	0.21127
δ-tocopherol	(mg)	2.89	(1.6)	2.57	2.8	(1.3)	2.6		2.88	(1.4)	2.76	2.81	(1.2)	2.66	0.20869	*	98.8514	(91.4,106.9)	106.5,205.6	0.165086
Vitamin K	(μg)	275.37	(167)	247.48	270.74	(165)	238.02		277.16	(263)	200.38	256.93	(184)	209.84	0.417393	**	104.679	(92.2,118.8)	107.5,206.6	0.0131359
Vitamin B1	(mg)	0.98	(0.35)	0.93	0.97	(0.27)	0.92		1	(0.36)	0.93	0.99	(0.31)	0.92	0.269876	**	99.2427	(96.0,102.6)	108.5,207.6	0.0124414
Vitamin B2	(mg)	1.41	(0.49)	1.33	1.38	(0.34)	1.35		1.37	(0.46)	1.29	1.35	(0.36)	1.3	0.272793	**	101.282	(97.7,105.0)	109.5,208.6	0.134731
Niacin	(mg)	17.45	(6.7)	17.1	16.96	(4.8)	16.38		17.37	(5.9)	16.45	17.14	(4.9)	16.78	0.335757	**	99.3578	(93.1,106.1)	110.5,209.6	0.107508
Vitamin B6	(mg)	1.29	(0.46)	1.28	1.27	(0.33)	1.23		1.26	(0.46)	1.18	1.24	(0.36)	1.21	0.392401	**	101.517	(98.0,105.2)	111.5,210.6	-0.0133226
Vitamin B12	(μg)	7.51	(6.8)	5.25	7.1	(5.8)	5.23		6.66	(5.5)	4.62	6.4	(5.0)	4.73	0.134524		105.645	(90.6,123.2)	112.5,211.6	0.173151
Folate	(μg)	339.24	(141)	320.63	329.55	(112)	319.68		396.4	(271)	319.2	386.48	(256)	318.01	0.414438	**	90.951	(83.6,99.0)	113.5,212.6	-0.233675	*
Pantothenic acid	(mg)	6.53	(1.91)	6.37	6.39	(1.17)	6.36		6.03	(1.74)	5.86	5.92	(1.18)	5.86	0.361054	**	106.926	(102.4,111.7)	114.5,213.6	0.0283781
Biotin	(μg)	27.59	(12.1)	25.19	26.91	(10.0)	25.71		29.01	(13.2)	26.72	28.28	(10.5)	26.94	0.527183	**	95.1348	(89.0,101.7)	115.5,214.6	0.0358304
Vitamin C	(mg)	94.9	(54)	91.6	92.74	(49)	81.91		111.24	(70)	90.69	106.94	(56)	92.53	0.480478	**	84.2	(76.1,93.1)	116.5,215.6	0.157275
Ethanol	(g)	6.66	(15.5)	0.33	6.07	(12.8)	0.38		4.95	(11.4)	0.18	4.56	(10.0)	0.3	0.734206	**	118.527	(101.9,137.8)	117.5,216.6	0.0742874
Median(minimum to maximum)															0.328508	(-0.003~0.73)
SD, standard deviation; Pearson's CC, Pearson's correlation coefficient;
bias, the mean difference between methods; 95% CI, 95% confidence interval; LOA, 95% limits of agreement [Mean difference ±1.96*(standard deviation of differences)],
Expressed as p values *：p<0.05,**：p<0.01
a 2-d Web24HR: Using the AWARDJP by web-based 24-hour recall dietary survey method between the same seasons, comparing two Web24HRs conducted in the beginning season of the Web24HR.
b 3-d WFR: 3days of weighed dietary records conducted in the corresponding season.
c Exponential transformation [mean(Web24HR − WFR)] as a ratio of the WFR (all dietary intake data were log-transformed).
e.g., 110% indicates overestimation by 10%, and 90% indicates underestimation by 10%.
d Regression slope of mean of both methods on difference between methods. P-value for regression slope. When the response and explanatory variables are natural logarithms, a 1% increase in the explanatory
variable increases the response variable by β%.

## Sheet: S2
Table S2-1. Pearson correlation coefficients and Bland-Altman method between Food group intakes of each dietary exposure assessment method and 2-d Web24HR using 3-d WFR during the same season as a comparison standard [Men].
		2d-Web24HR intakea							3d-WFR intakeb							Pearson's CC Energy Adjustment			Brand Altman Methodc,d
		Crude			Energy Adjustment				Crude			Energy Adjustment
		mean	(SD)	median	mean	(SD)	median		mean	(SD)	median	mean	(SD)	median					Bias(95％CI),%		95%LOA,%	β
Men（n=83）
Cereals	(g)	459	(211)	423	441	(158)	430		466	(177)	447	457	(146)	459		0.672888	**		95.8661	(88.4,103.9)	46.5,197.6	0.137001
Potatoes and starches	(g)	40	(45)	25	38	(40)	26		37	(31)	29	35	(29)	31		0.0911987			80.0992	(52.2,123.0)	1.7,3759.2	0.363149
Sugar	(g)	6	(6)	4	6	(6)	4		8	(7)	7	7	(6)	6		0.0561653			79.9784	(61.2,104.6)	7.2,887.6	-0.135785
Pulses	(g)	56	(54)	43	55	(55)	40		70	(60)	51	68	(57)	52		0.329174	**		70.3238	(48.9,101.2)	2.7,1845.5	0.154058
Nuts and seeds	(g)	3	(6)	0	3	(6)	0		3	(7)	0	3	(6)	0		0.346277	**		94.0413	(73.5,120.4)	10.3,860.9	0.0410562
Vegetables	(g)	283	(153)	249	276	(131)	267		305	(163)	280	299	(148)	264		0.487224	**		91.2961	(79.9,104.3)	27.6,302.0	0.137178
Green and yellow vegetables	(g)	102	(86)	79	100	(82)	81		103	(88)	75	100	(78)	76		0.457412	**		98.6886	(77.6,125.4)	11.5,849.4	0.0254717
White vegetables	(g)	181	(105)	170	176	(85)	168		202	(107)	190	199	(102)	182		0.313793	**		87.4968	(75.6,101.3)	23.4,326.6	0.175036
Pickled vegetables	(g)	10	(15)	2	9	(15)	2		16	(40)	5	17	(58)	5		0.28831	**		72.5009	(49.4,106.5)	2.3,2278.2	-0.0343632
Fruits	(g)	126	(173)	69	123	(183)	62		86	(88)	54	85	(87)	54		0.558127	**		103.771	(67.9,158.6)	2.3,4671.9	0.144409
Fungi	(g)	12	(15)	8	12	(14)	8		16	(18)	12	16	(19)	11		0.285688	**		85.6846	(59.6,123.1)	3.3,2220.7	-0.191427
Algae	(g)	5	(8)	1	5	(7)	1		7	(12)	4	7	(13)	4		0.207847			78.3162	(58.5,104.8)	5.7,1074.6	-0.0626132
Fish and shellfish	(g)	82	(86)	51	77	(72)	61		72	(54)	65	69	(51)	66		0.246452	*		84.9558	(59.4,121.5)	3.4,2108.6	0.345167	*
Meats	(g)	87	(73)	73	84	(60)	75		94	(59)	82	89	(45)	87		0.296268	**		79.9034	(61.8,103.3)	8.0,802.2	0.401334	*
Eggs	(g)	60	(55)	42	54	(45)	42		43	(27)	39	42	(29)	35		0.178581			121.861	(89.1,166.7)	7.3,2034.2	0.0745059
Milk and dairy products	(g)	147	(176)	100	134	(160)	102		150	(151)	126	143	(134)	114		0.424032	**		69.4526	(45.8,105.2)	1.7,2890.5	0.278894	*
Fats and oils	(g)	11	(9)	9	10	(8)	9		15	(9)	13	14	(8)	13		0.0460924			63.476	(50.3,80.2)	7.8,516.6	0.721189	**
Confectionaries	(g)	49	(64)	30	43	(52)	24		35	(41)	23	34	(46)	28		0.439003	**		118.85	(77.4,182.5)	2.5,5589.0	0.137834
Alcoholic beverages	(g)	261	(674)	44	294	(1018)	53		215	(308)	10	210	(331)	10		0.699977	**		162.081	(105.1,250.0)	3.3,7931.0	-0.192158	*
Nonalcoholic beverages	(g)	504	(389)	446	494	(375)	407		603	(454)	512	592	(444)	506		0.587512	**		85.5412	(67.3,108.8)	9.9,739.8	-0.0151212
Seasonings and spices	(g)	89	(70)	68	89	(70)	69		126	(72)	110	125	(74)	107		0.243428	*		67.266	(57.3,79.0)	15.8,285.8	0.108878
Median (minimum to maximum)																0.313793	( 0.06~0.70 )
SD, standard deviation; Pearson's CC, Pearson's correlation coefficient;
bias, the mean difference between methods; 95% CI, 95% confidence interval; LOA, 95% limits of agreement [Mean difference ±1.96*(standard deviation of differences)],
Expressed as p values *：p<0.05,**：p<0.01
a 2-d Web24HR: Using the AWARDJP by web-based 24-hour recall dietary survey method between the same seasons, comparing two Web24HRs conducted in the beginning season of the Web24HR.
b 3-d WFR: 3days of weighed dietary records conducted in the corresponding season.
c Exponential transformation [mean(Web24HR − WFR)] as a ratio of the WFR (all dietary intake data were log-transformed).
e.g., 110% indicates overestimation by 10%, and 90% indicates underestimation by 10%.
d Regression slope of mean of both methods on difference between methods. P-value for regression slope. When the response and explanatory variables are natural logarithms, a 1% increase in the explanatory
variable increases the response variable by β%.
Table S2-2. Pearson correlation coefficients and Bland-Altman method between Food group intakes of each dietary exposure assessment method and 2-d Web24HR using 3-d WFR during the same season as a comparison standard [Women].
		2d-Web24HR intakea							3d-WFR intakeb							Pearson's CC Energy Adjustment			Brand Altman Methodc,d
		Crude			Energy Adjustment				Crude			Energy Adjustment
		mean	(SD)	median	mean	(SD)	median		mean	(SD)	median	mean	(SD)	median					Bias(95％CI),%		95%LOA,%	β
Women（n=122）
Cereals	(g)	349	(133)	341	344	(117)	328		328	(109)	339	324	(95)	329		0.649877	**		104.061	(97.1,111.5)	49.0,221.2	0.225219	*
Potatoes and starches	(g)	43	(44)	35	42	(46)	31		43	(42)	31	43	(46)	30		0.114683			74.8448	(52.8,106.1)	1.6,3398.5	0.44369	**
Sugar	(g)	6	(6)	4	6	(5)	4		8	(8)	6	7	(6)	6		0.126012			84.6495	(68.9,103.9)	9.0,798.6	-0.102744
Pulses	(g)	66	(73)	41	67	(80)	39		68	(70)	51	66	(68)	45		0.267318	**		86.9855	(64.2,117.8)	3.2,2394.2	0.0817552
Nuts and seeds	(g)	4	(6)	1	4	(6)	1		3	(6)	0	3	(6)	0		0.323201	**		114.887	(93.4,141.3)	11.9,1106.2	0.101039
Vegetables	(g)	277	(155)	252	268	(137)	241		277	(172)	234	266	(148)	225		0.0965989			96.0213	(81.5,113.1)	16.1,573.9	0.431552	**
Green and yellow vegetables	(g)	107	(88)	84	103	(83)	83		96	(88)	75	90	(69)	77		0.415762	**		116.229	(94.9,142.3)	12.7,1063.1	-0.163132
White vegetables	(g)	169	(99)	154	165	(90)	154		181	(136)	163	176	(128)	151		0.0161356			95.2598	(79.0,114.9)	12.3,740.5	0.0439573
Pickled vegetables	(g)	10	(18)	3	10	(19)	3		11	(19)	3	10	(19)	3		0.317587	**		100.432	(74.6,135.2)	3.9,2590.7	-0.0341368
Fruits	(g)	108	(123)	65	107	(123)	62		88	(90)	60	86	(84)	64		0.35074	**		80.6948	(57.6,113.0)	2.0,3219.1	0.47865	**
Fungi	(g)	14	(19)	8	14	(18)	9		14	(17)	10	14	(17)	9		0.135451			106.057	(77.8,144.6)	3.6,3136.8	-0.115678
Algae	(g)	6	(12)	2	6	(12)	2		8	(12)	3	8	(12)	3		0.263053	**		74.373	(58.3,94.9)	5.2,1065.5	0.00862495
Fish and shellfish	(g)	68	(66)	51	65	(63)	46		65	(53)	48	62	(47)	52		0.0912579			84.8458	(62.4,115.5)	2.9,2463.1	0.352875	*
Meats	(g)	82	(63)	71	79	(55)	72		76	(45)	71	75	(44)	70		0.317094	**		96.125	(77.9,118.6)	9.6,959.5	0.214879
Eggs	(g)	46	(45)	35	45	(41)	35		36	(24)	33	36	(25)	31		0.131707			106.17	(81.8,137.8)	6.1,1841.3	0.270309
Milk and dairy products	(g)	145	(138)	102	142	(142)	109		139	(109)	112	138	(107)	116		0.560698	**		85.9904	(69.0,107.1)	7.8,948.4	0.26795	**
Fats and oils	(g)	9	(8)	7	8	(6)	8		12	(7)	12	12	(6)	12		0.118974			65.3842	(55.3,77.3)	10.5,405.9	0.421213	**
Confectionaries	(g)	60	(52)	50	56	(44)	53		43	(40)	36	42	(40)	31		0.290324	**		136.294	(103.2,179.9)	6.5,2839.8	0.0757922
Alcoholic beverages	(g)	99	(238)	7	84	(174)	6		82	(206)	1	76	(180)	1		0.642965	**		203.78	(148.6,279.4)	6.5,6437.5	-0.0873479
Nonalcoholic beverages	(g)	535	(366)	486	540	(394)	456		623	(372)	597	621	(355)	585		0.376474	**		80.4258	(62.9,102.8)	5.5,1172.6	0.194558
Seasonings and spices	(g)	73	(52)	56	72	(49)	57		103	(62)	87	102	(58)	86		0.187189	*		68.0526	(59.3,78.2)	15.0,309.3	0.150281
Median(minimum to maximum)																0.267318	( 0.02~0.65 )
SD, standard deviation; Pearson's CC, Pearson's correlation coefficient;
bias, the mean difference between methods; 95% CI, 95% confidence interval; LOA, 95% limits of agreement [Mean difference ±1.96*(standard deviation of differences)],
Expressed as p values *：p<0.05,**：p<0.01
a 2-d Web24HR: Using the AWARDJP by web-based 24-hour recall dietary survey method between the same seasons, comparing two Web24HRs conducted in the beginning season of the Web24HR.
b 3-d WFR: 3days of weighed dietary records conducted in the corresponding season.
c Exponential transformation [mean(Web24HR − WFR)] as a ratio of the WFR (all dietary intake data were log-transformed).
e.g., 110% indicates overestimation by 10%, and 90% indicates underestimation by 10%.
d Regression slope of mean of both methods on difference between methods. P-value for regression slope. When the response and explanatory variables are natural logarithms, a 1% increase in the explanatory
variable increases the response variable by β%.

## Sheet: S3,4
Table S3. Pearson correlation coefficients and Bland-Altman method between energy and nutrient intakes of each dietary exposure assessment method and 2-d Web24HR using 3-d WFR during the same season as a comparison standard [Overall].
		2d-Web24HR intakea							3d-WFR intakeb							Pearson's CC Energy Adjustment			Brand Altman Methodc,d
		Crude			Energy Adjustment				Crude			Energy Adjustment
		mean	(SD)	median	mean	(SD)	median		mean	(SD)	median	mean	(SD)	median					Bias(95％CI),%		95%LOA,%	β
Overall（n=205）
Energy	(kcal)	2080.75	(677)	2003.15	2080.75	(677)	2003.15		2000.69	(489)	1965.27	2000.69	(489)	1965.27		0.490008	**		102.108	(98.1,106.2)	58.1,179.5	0.295447	**
Water content	(g)	1640.12	(675.8)	1540.19	1613.61	(735.2)	1539.54		2253.01	(715.6)	2107.04	2210.96	(542.9)	2114.19		0.354076	**		71.3505	(68.0,74.9)	35.8,142.4	0.22641	**
Protein	(g)	79.29	(28.2)	75.4	76.17	(14.4)	75.09		73.85	(20.5)	69.61	72.11	(12.4)	71.1		0.365882	**		105.234	(100.5,110.2)	54.3,203.8	0.263746	**
The sum of amino acid residues	(g)	24.2	(9.7)	23.42	23.65	(7.9)	22.82		25.31	(10.2)	24.06	24.81	(8.6)	23.69		0.103896			95.732	(89.7,102.2)	37.9,242.0	0.0218404
Total fat	(g)	65.51	(27.1)	62.12	61.87	(14.3)	62.16		65.93	(20.0)	63.7	64.03	(12.2)	63.9		0.359115	**		95.9081	(90.4,101.7)	41.5,221.5	0.411981	**
Saturated fatty acids	(g)	19.4	(9.31)	17.95	18.29	(5.40)	17.78		19.1	(6.54)	18.16	18.6	(4.75)	18.31		0.308228	**		97.4267	(91.3,103.9)	38.8,244.5	0.397437	**
Monounsaturated fatty acids	(g)	23.36	(10.67)	22.3	21.98	(6.12)	21.54		23.87	(8.13)	23.22	23.2	(5.74)	23.25		0.343982	**		94.352	(88.4,100.7)	37.3,238.6	0.374977	**
Polyunsaturated fatty acids	(g)	13.4	(5.9)	12.54	12.76	(3.8)	12.63		13.84	(5.0)	13.21	13.43	(3.5)	13.04		0.26562	**		94.3308	(88.9,100.0)	40.8,217.9	0.299034	**
n-3 polyunsaturated fatty acids	(g)	2.36	(1.5)	1.96	2.29	(1.2)	2.05		2.25	(1.2)	2.06	2.18	(0.9)	2		0.30858	**		100.462	(94.9,106.3)	44.7,225.8	0.318503	**
n-6 polyunsaturated fatty acids	(g)	10.91	(4.9)	10.41	10.39	(3.2)	10.27		11.39	(4.1)	11.12	11.08	(3.0)	10.78		0.228946	**		93.3063	(87.9,99.1)	39.7,219.1	0.328074	**
Triacylglycerol equivalents	(g)	58.02	(24.8)	55.53	54.57	(13.0)	53.26		58.02	(17.9)	56.63	56.35	(11.3)	55.97		0.348335	**		96.1028	(90.4,102.2)	40.1,230.4	0.437542	**
Cholesterol	(mg)	415.18	(262)	362.09	387.09	(185)	366.5		341.25	(140)	329.54	332.06	(126)	324.35		0.267015	**		112.454	(102.3,123.6)	29.4,429.5	0.374601	**
Carbohydrate	(g)	269.59	(99.5)	251.16	258.82	(49.0)	260.77		258.44	(71.1)	251.52	252.55	(41.2)	251.16		0.613778	**		101.871	(97.6,106.3)	55.7,186.2	0.315741	**
Total dietary fiber	(g)	16.4	(7.3)	15.23	15.9	(5.4)	15.31		15.58	(7.8)	13.64	15.18	(6.0)	13.99		0.452564	**		105.444	(99.8,111.4)	48.2,230.6	0.00689407
Soluble dietary fiber	(g)	3.97	(1.6)	3.82	3.87	(1.2)	3.8		3.53	(1.4)	3.29	3.48	(1.2)	3.26		0.367439	**		109.082	(104.1,114.4)	55.7,213.5	0.0754484
Insoluble dietary fiber	(g)	11.84	(5.6)	10.86	11.48	(4.2)	11		11.33	(6.5)	9.7	11	(4.9)	9.86		0.453891	**		105.512	(99.9,111.4)	48.6,228.9	-0.048455
Ash content	(g)	18.19	(5.6)	17.87	17.81	(3.8)	17.45		18.58	(5.1)	18.04	18.23	(3.5)	18		0.515892	**		97.2932	(93.8,100.9)	58.1,163.0	0.125365
Salt equivalent	(g)	9.76	(3.2)	9.52	9.64	(2.6)	9.36		10.17	(3.2)	9.76	10	(2.5)	9.58		0.340467	**		96.3334	(92.3,100.5)	52.7,176.1	-0.00041417
Sodium	(mg)	3869.95	(1255)	3755.57	3816.99	(1036)	3704.74		4024.31	(1282)	3843.8	3947.28	(1001)	3785.03		0.337949	**		96.1247	(91.7,100.8)	49.2,187.8	0.00534719
Potassium	(mg)	2772.75	(1036)	2627.74	2686.31	(732)	2572.62		2816.92	(1014)	2545.97	2758.32	(812)	2615.11		0.590095	**		97.6047	(93.2,102.3)	50.2,189.6	0.107039
Calcium	(mg)	599.96	(307)	520.74	572.07	(235)	517.51		580.31	(229)	551.1	565.36	(188)	537.43		0.514312	**		98.9377	(93.3,104.9)	43.0,227.8	0.271833	**
Magnesium	(mg)	291.83	(104)	276.72	283.49	(74)	271.05		292.15	(99)	275.29	285.37	(75)	273.97		0.58377	**		99.282	(95.1,103.7)	53.8,183.4	0.0760287
Phosphorus	(mg)	1164.19	(412)	1094.26	1119.71	(230)	1108.9		1122.81	(311)	1075.48	1096.64	(199)	1075.89		0.509021	**		101.668	(97.3,106.2)	54.4,190.0	0.239201	**
Iron	(mg)	9.17	(4.0)	8.39	8.83	(2.7)	8.49		8.86	(3.9)	8.03	8.57	(2.7)	8.05		0.376535	**		103.034	(97.9,108.5)	49.7,213.8	0.0103646
Zinc	(mg)	9.31	(3.8)	8.65	8.93	(2.1)	8.73		8.63	(2.5)	8.25	8.42	(1.5)	8.45		0.259756	**		104.647	(99.9,109.6)	53.9,203.2	0.315082	**
Copper	(mg)	1.3	(0.48)	1.26	1.28	(0.30)	1.24		1.25	(0.45)	1.16	1.23	(0.31)	1.19		0.398161	**		102.363	(99.6,105.2)	69.3,151.2	0.0332929
Manganese	(mg)	3.51	(2.42)	3.15	3.42	(1.97)	3.07		4.5	(7.18)	3.12	4.4	(6.60)	3.18		0.402033	**		94.9508	(89.1,101.2)	38.5,234.0	-0.557435	**
Iodine	(μg)	543.85	(1620)	96.08	473.05	(1272)	95.33		977.96	(2715)	99.86	1017.65	(2936)	92.44		0.152615	*		72.6684	(53.6,98.5)	1.0,5502.0	-0.182001
Selenium	(μg)	48.68	(29)	40.51	47.31	(24)	40.14		54.62	(31)	48.38	53.79	(29)	46.93		0.227272	**		89.0207	(81.6,97.2)	25.6,309.0	-0.00544418
Chromium	(μg)	7.44	(5)	6.32	7.05	(4)	6.05		6.81	(3)	6.35	6.68	(3)	6.28		0.139122	*		101.299	(93.7,109.6)	33.2,309.0	0.456884	**
Molybdenum	(μg)	176.92	(76)	168.1	173.66	(69)	167.67		168.29	(75)	161.13	163.82	(66)	153.04		0.476192	**		105.633	(99.0,112.7)	42.1,264.8	-0.000611975
Retinol	(μg)	309.15	(611)	172.52	301.69	(684)	166.32		194.87	(189)	158.12	190.4	(180)	154.05		0.213942	**		116.899	(102.9,132.8)	19.0,719.3	0.549689	**
Retinol equivalents	(μg)	654.51	(677)	515.2	634.25	(690)	489.01		500.88	(298)	461.45	483.89	(253)	428.02		0.235559	**		117.373	(106.2,129.8)	28.1,490.0	0.306896	**
α-carotene	(μg)	480.45	(386)	423.21	472.56	(356)	419.71		394.57	(389)	274.35	387.88	(379)	273.11		0.0954435			149.35	(118.7,187.9)	5.7,3933.8	-0.39066	**
β-carotene	(μg)	3647.63	(2698)	3075.68	3552.09	(2522)	3104.07		2939.51	(2244)	2607.11	2832.82	(1962)	2563.33		0.292632	**		117.917	(102.7,135.4)	16.4,847.7	0.179425
β-Cryptoxanthin	(μg)	263.11	(511)	64.63	266.67	(582)	56.1		175.51	(381)	53.2	168.1	(357)	51.13		0.329318	**		123.914	(100.4,153.0)	6.2,2483.3	0.249856	*
β-carotene equivalents	(μg)	4079.77	(2840)	3420.41	3979.52	(2646)	3573.12		3518.37	(2767)	3092.93	3363.59	(2271)	3025.18		0.283257	**		114.062	(100.2,129.9)	18.0,723.8	0.1076
Vitamin D	(μg)	8.2	(8.3)	5.44	7.9	(7.3)	5.54		8.03	(8.0)	4.91	7.94	(8.2)	4.8		0.330133	**		100.312	(88.4,113.8)	16.7,603.1	0.0610687
α-Tocopherol	(mg)	8.24	(4.0)	7.44	7.87	(2.9)	7.61		8.41	(7.4)	7.58	8.03	(5.0)	7.44		0.393073	**		99.5533	(93.6,105.9)	41.1,241.0	0.116164
β-Tocopherol	(mg)	0.42	(0.2)	0.4	0.42	(0.2)	0.41		0.47	(0.7)	0.38	0.46	(0.6)	0.4		0.0382732			98.999	(96.0,102.1)	63.7,153.9	-0.496161	**
γ-tocopherol	(mg)	11.81	(6.1)	10.85	11.25	(4.6)	10.81		11.99	(5.3)	11.53	11.58	(4.1)	10.83		0.246267	**		95.3525	(88.7,102.5)	33.9,268.4	0.261118	**
δ-tocopherol	(mg)	2.92	(1.6)	2.59	2.84	(1.3)	2.66		3.05	(1.5)	2.91	2.97	(1.2)	2.77		0.232977	**		95.39	(89.5,101.6)	38.7,235.3	0.17066
Vitamin K	(μg)	295.67	(218)	255.13	289.68	(204)	251.39		281.9	(233)	225.13	267.16	(177)	217.42		0.504422	**		104.294	(94.9,114.6)	27.4,397.3	0.101265
Vitamin B1	(mg)	1.02	(0.41)	0.97	1	(0.28)	0.99		1.05	(0.39)	0.95	1.04	(0.32)	0.97		0.303349	**		98.3845	(95.6,101.2)	65.8,147.1	0.0540509
Vitamin B2	(mg)	1.45	(0.58)	1.3	1.41	(0.38)	1.38		1.41	(0.50)	1.32	1.39	(0.38)	1.33		0.431667	**		100.986	(98.0,104.1)	65.6,155.6	0.195093	*
Niacin	(mg)	18.46	(7.8)	17.23	17.94	(5.8)	17.61		18.29	(6.4)	17.35	18	(5.2)	18.1		0.38015	**		99.0258	(93.9,104.4)	46.5,211.0	0.173269
Vitamin B6	(mg)	1.35	(0.52)	1.32	1.33	(0.38)	1.29		1.31	(0.49)	1.23	1.29	(0.37)	1.26		0.428417	**		101.526	(98.5,104.6)	66.4,155.1	0.046424
Vitamin B12	(μg)	7.79	(7.5)	5.4	7.34	(6.2)	5.21		7.18	(6.1)	4.98	6.89	(5.3)	5.1		0.199511	**		101.276	(90.1,113.9)	19.1,535.8	0.179531
Folate	(μg)	342.78	(149)	318.46	332.93	(119)	319.29		388.91	(238)	327.65	379.76	(220)	321.5		0.441231	**		91.572	(85.8,97.7)	36.5,229.6	-0.159152
Pantothenic acid	(mg)	6.78	(2.19)	6.5	6.61	(1.34)	6.44		6.33	(1.89)	6.15	6.2	(1.29)	6.06		0.460522	**		105.642	(101.8,109.7)	62.1,179.7	0.0698209
Biotin	(μg)	28.72	(13.6)	25.97	28	(11.7)	26.29		29.74	(12.7)	28.4	29.1	(10.3)	27.79		0.524494	**		95.3738	(90.4,100.6)	44.7,203.4	0.0984135
Vitamin C	(mg)	94.18	(53)	86.82	91.65	(48)	81.7		108.81	(66)	89.37	105.25	(55)	91.59		0.485221	**		85.5937	(78.9,92.9)	26.8,273.3	0.135791
Ethanol	(g)	10.99	(22.8)	0.57	10.44	(20.8)	0.55		8.74	(16.7)	0.3	8.36	(16.1)	0.41		0.767454	**		119.858	(105.1,136.7)	18.5,775.8	0.0315588
Median (minimum to maximum)																0.354076	( 0.04~0.77 )
SD, standard deviation; Pearson's CC, Pearson's correlation coefficient;
bias, the mean difference between methods; 95% CI, 95% confidence interval; LOA, 95% limits of agreement [Mean difference ±1.96*(standard deviation of differences)],
Expressed as p values *：p<0.05,**：p<0.01
a 2-d Web24HR: Using the AWARDJP by web-based 24-hour recall dietary survey method between the same seasons, comparing two Web24HRs conducted in the beginning season of the Web24HR.
b 3-d WFR: 3days of weighed dietary records conducted in the corresponding season.
c Exponential transformation [mean(Web24HR − WFR)] as a ratio of the WFR (all dietary intake data were log-transformed).
e.g., 110% indicates overestimation by 10%, and 90% indicates underestimation by 10%.
d Regression slope of mean of both methods on difference between methods. P-value for regression slope. When the response and explanatory variables are natural logarithms, a 1% increase in the explanatory
variable increases the response variable by β%.
Table S4. Pearson correlation coefficients and Bland-Altman method between Food group intakes of each dietary exposure assessment method and 2-d Web24HR using 3-d WFR during the same season as a comparison standard [Overall].
		2d-Web24HR intakea							3d-WFR intakeb							Pearson's CC Energy Adjustment			Brand Altman Methodc,d
		Crude			Energy Adjustment				Crude			Energy Adjustment
		mean	(SD)	median	mean	(SD)	median		mean	(SD)	median	mean	(SD)	median					Bias(95％CI),%		95%LOA,%	β
Overall（n=205）
Cereals	(g)	393	(177)	369	383	(143)	370		384	(156)	272	378	(135)	369		0.692041	**		100.662	(95.5,106.1)	47.8,211.8	0.132174	*
Potatoes and starches	(g)	42	(44)	32	40	(43)	28		41	(38)	14	39	(40)	30		0.106889			76.9294	(58.8,100.6)	1.7,3509.1	0.406255	**
Sugar	(g)	6	(6)	4	6	(6)	4		8	(7)	2	7	(6)	6		0.0966228			82.7263	(70.4,97.3)	8.2,830.3	-0.115165
Pulses	(g)	62	(66)	42	62	(71)	40		68	(66)	24	67	(64)	48		0.291111	**		79.8102	(63.3,100.6)	3.0,2151.3	0.113239
Nuts and seeds	(g)	3	(6)	0	3	(6)	0		3	(6)	0	3	(6)	0		0.333126	**		105.942	(90.5,124.1)	11.2,1002.4	0.0885293
Vegetables	(g)	279	(154)	249	271	(134)	257		288	(168)	166	280	(149)	239		0.234003	**		94.0794	(84.2,105.1)	19.5,453.5	0.317699	**
Green and yellow vegetables	(g)	105	(87)	83	102	(82)	82		99	(88)	42	94	(73)	76		0.430015	**		108.78	(93.3,126.9)	12.2,971.3	-0.0924332
White vegetables	(g)	174	(102)	160	169	(88)	162		189	(125)	111	186	(119)	161		0.108349			92.037	(81.2,104.4)	15.4,550.4	0.0735494
Pickled vegetables	(g)	10	(17)	2	10	(17)	3		13	(29)	0	13	(40)	4		0.302349	**		88.0175	(69.6,111.3)	3.1,2478.8	-0.0402278
Fruits	(g)	115	(145)	68	114	(150)	62		87	(89)	20	86	(85)	63		0.454174	**		89.3451	(68.7,116.1)	2.1,3739.6	0.291995	**
Fungi	(g)	13	(17)	8	13	(17)	9		15	(17)	0	15	(17)	10		0.19668	**		97.2818	(77.0,122.9)	3.5,2724.6	-0.147206
Algae	(g)	6	(11)	2	5	(10)	2		7	(12)	1	7	(12)	3		0.242505	**		75.945	(63.1,91.4)	5.4,1062.9	-0.0174522
Fish and shellfish	(g)	74	(75)	51	70	(67)	51		68	(53)	27	65	(49)	57		0.159231	*		84.8904	(67.3,107.0)	3.1,2296.6	0.348319	**
Meats	(g)	84	(67)	71	81	(57)	73		83	(51)	47	81	(45)	78		0.307539	**		89.1941	(75.9,104.9)	8.9,893.5	0.275544	**
Eggs	(g)	52	(50)	39	48	(43)	39		39	(25)	19	38	(27)	34		0.157282	*		112.264	(92.0,137.0)	6.6,1909.9	0.202492
Milk and dairy products	(g)	146	(154)	101	139	(149)	105		144	(128)	52	140	(118)	116		0.492972	**		78.8665	(63.8,97.4)	3.9,1596.9	0.279426	**
Fats and oils	(g)	10	(8)	8	9	(7)	8		13	(8)	8	13	(7)	12		0.0932683			64.6048	(56.4,74.0)	9.3,447.4	0.53518	**
Confectionaries	(g)	56	(57)	42	51	(48)	43		40	(40)	9	39	(43)	30		0.39763	**		128.943	(101.7,163.5)	4.4,3799.9	0.114915
Alcoholic beverages	(g)	165	(472)	9	169	(667)	9		136	(260)	0	130	(260)	2		0.689815	**		185.74	(143.9,239.8)	4.9,7031.1	-0.143058	*
Nonalcoholic beverages	(g)	522	(375)	468	521	(386)	442		615	(406)	333	609	(393)	553		0.461663	**		82.459	(69.3,98.1)	6.9,981.3	0.102799
Seasonings and spices	(g)	79	(61)	62	79	(59)	61		112	(67)	61	112	(65)	95		0.228441	**		67.733	(61.0,75.2)	15.4,298.6	0.126106
Median (minimum to maximum)																0.291111	( 0.09~0.69 )
SD, standard deviation; Pearson's CC, Pearson's correlation coefficient;
bias, the mean difference between methods; 95% CI, 95% confidence interval; LOA, 95% limits of agreement [Mean difference ±1.96*(standard deviation of differences)],
Expressed as p values *：p<0.05,**：p<0.01
a 2-d Web24HR: Using the AWARDJP by web-based 24-hour recall dietary survey method between the same seasons, comparing two Web24HRs conducted in the beginning season of the Web24HR.
b 3-d WFR: 3days of weighed dietary records conducted in the corresponding season.
c Exponential transformation [mean(Web24HR − WFR)] as a ratio of the WFR (all dietary intake data were log-transformed).
e.g., 110% indicates overestimation by 10%, and 90% indicates underestimation by 10%.
d Regression slope of mean of both methods on difference between methods. P-value for regression slope. When the response and explanatory variables are natural logarithms, a 1% increase in the explanatory
variable increases the response variable by β%.

## Sheet: S5
Table S5-1. Pearson correlation coefficients and Bland-Altman method between Food group intakes of each dietary exposure assessment method and 3-d Web24HR using 12-d WFR during as a comparison standard [Men].
		3d-Web24HR intakea							12d-WFR intakeb							Pearson's CC Energy Adjustment			Brand Altman Methodc,d
		Crude			Energy Adjustment				Crude			Energy Adjustment
		mean	(SD)	median	mean	(SD)	median		mean	(SD)	median	mean	(SD)	median					Bias(95％CI),%		95%LOA,%	β
Men（n=83）
Cereals	(g)	475	(215)	454	457	(140)	435		460	(157)	451	452	(125)	456		0.681214	**		100.047	(93.1,107.5)	52.7,190.0	0.217377	*
Potatoes and starches	(g)	43	(45)	31	41	(41)	32		37	(22)	32	36	(20)	34		0.277083	*		80.4442	(60.7,106.7)	6.4,1013.1	0.877537	**
Sugar	(g)	5	(4)	5	5	(4)	5		8	(5)	7	8	(5)	7		0.102672			70.2437	(57.5,85.8)	11.7,421.0	0.267059
Pulses	(g)	59	(52)	47	59	(51)	48		63	(44)	61	62	(38)	55		0.275531	*		70.091	(53.0,92.7)	5.7,858.9	0.798729	**
Nuts and seeds	(g)	3	(5)	0	3	(5)	1		4	(5)	1	4	(5)	2		0.486219	**		74.5334	(60.8,91.4)	11.9,465.1	0.0724973
Vegetables	(g)	288	(144)	279	283	(128)	291		297	(148)	290	291	(128)	283		0.645416	**		95.3383	(85.9,105.9)	37.2,244.1	0.149379
Green and yellow vegetables	(g)	105	(83)	88	103	(80)	81		102	(72)	75	100	(65)	85		0.635731	**		92.5258	(79.1,108.3)	22.6,379.4	0.267175	**
White vegetables	(g)	183	(98)	169	180	(81)	179		195	(92)	187	190	(80)	186		0.476699	**		91.9859	(81.6,103.7)	31.5,268.7	0.165332
Pickled vegetables	(g)	10	(15)	2	10	(14)	2		13	(16)	8	13	(15)	8		0.302036	**		51.5074	(37.6,70.6)	3.0,873.3	0.543362	**
Fruits	(g)	117	(140)	68	116	(141)	73		96	(83)	74	94	(82)	69		0.60887	**		66.8452	(46.9,95.4)	2.8,1621.8	0.432104	**
Fungi	(g)	12	(14)	8	12	(13)	8		14	(11)	12	14	(11)	13		0.260069	*		64.985	(48.9,86.3)	5.1,828.0	0.461383	**
Algae	(g)	5	(8)	3	5	(7)	3		7	(7)	5	7	(7)	5		0.412406	**		63.8921	(51.8,78.8)	9.7,421.8	0.284603	*
Fish and shellfish	(g)	81	(73)	65	77	(62)	70		74	(50)	63	73	(49)	61		0.543593	**		77.7655	(61.6,98.1)	9.7,626.6	0.755413	**
Meats	(g)	92	(72)	76	88	(58)	76		100	(45)	93	97	(38)	93		0.395522	**		78.0378	(65.7,92.7)	16.6,367.0	0.689069	**
Eggs	(g)	59	(48)	49	54	(37)	47		40	(23)	35	39	(21)	35		0.48466	**		121.67	(100.6,147.2)	22.0,673.0	0.565088	**
Milk and dairy products	(g)	143	(148)	100	133	(126)	118		138	(104)	120	135	(97)	113		0.56926	**		66.0465	(48.3,90.3)	4.0,1093.7	0.57877	**
Fats and oils	(g)	10	(8)	9	10	(7)	9		14	(6)	13	14	(5)	13		0.2247	*		65.3882	(55.0,77.8)	13.7,311.2	0.882196	**
Confectionaries	(g)	51	(73)	32	45	(56)	30		37	(30)	28	37	(32)	29		0.605964	**		73.1566	(53.8,99.6)	4.6,1162.6	0.666989	**
Alcoholic beverages	(g)	232	(511)	46	232	(508)	45		198	(270)	67	191	(259)	69		0.823231	**		98.1183	(72.7,132.4)	6.7,1445.8	-0.0645087
Nonalcoholic beverages	(g)	531	(426)	444	502	(349)	411		566	(304)	551	560	(282)	518		0.579724	**		76.7453	(62.3,94.5)	11.8,497.2	0.740021	**
Seasonings and spices	(g)	96	(64)	78	96	(64)	79		121	(53)	108	120	(51)	109		0.216519	*		73.691	(64.5,84.2)	22.2,244.9	0.48478	**
Median(minimum to maximum)																0.48466	( 0.10~0.82 )
SD, standard deviation; Pearson's CC, Pearson's correlation coefficient; bias, the mean difference between methods; 95% CI, 95% confidence interval;
LOA, 95% limits of agreement [Mean difference ±1.96*(standard deviation of differences)], Expressed as p values *：p<0.05,**：p<0.01
a 3d-Web24HR: Using the AWARDJP by web-based 24-hour recall dietary survey method. In the entire study period, the two- or three- times Web24HRs.
b 12d-WFR：12days of weighed dietary records conducted during the entire study period a year.
c Exponential transform [mean(Web24HR − WFR)] as a ratio of the WFR (all dietary intake data were log-transformed).
e.g., 110% indicates overestimation by 10%, and 90% indicates underestimation by 10%.
d Regression slope of mean of both methods on difference between methods. P-value for regression slope. When the response and explanatory variables are natural logarithms,
variable by β%. a 1% increase in the explanatory variable increases the response
Table S5-2. Pearson correlation coefficients and Bland-Altman method between Food group intakes of each dietary exposure assessment method and 3-d Web24HR using 12-d WFR during as a comparison standard [Women].
		3d-Web24HR intakea							12d-WFR intakeb							Pearson's CC Energy Adjustment			Brand Altman Methodc,d
		Crude			Energy Adjustment				Crude			Energy Adjustment
		mean	(SD)	median	mean	(SD)	median		mean	(SD)	median	mean	(SD)	median					Bias(95％CI),%		95%LOA,%	β
Women（n=122）
Cereals	(g)	355	(126)	343	350	(112)	343		325	(91)	324	323	(85)	328		0.676095	**		105.929	(99.8,112.4)	55.3,203.0	0.367921	**
Potatoes and starches	(g)	45	(41)	36	44	(40)	36		40	(22)	35	40	(21)	36		0.122412			74.3414	(58.2,94.9)	5.2,1072.7	1.25038	**
Sugar	(g)	6	(6)	5	6	(5)	5		7	(5)	6	7	(5)	6		0.292588	**		77.5522	(66.5,90.5)	14.4,418.5	0.551606	**
Pulses	(g)	66	(67)	45	65	(65)	45		68	(46)	57	68	(49)	54		0.336828	**		67.9988	(54.9,84.2)	6.6,705.8	0.933585	**
Nuts and seeds	(g)	3	(6)	1	3	(5)	1		4	(4)	2	3	(4)	2		0.317995	**		82.7298	(69.3,98.8)	11.9,576.5	0.262772	*
Vegetables	(g)	290	(151)	262	285	(135)	256		278	(141)	238	267	(109)	250		0.515449	**		100.92	(92.2,110.5)	37.6,271.1	0.24084	*
Green and yellow vegetables	(g)	110	(84)	93	108	(81)	86		97	(65)	79	90	(49)	86		0.490975	**		97.6815	(84.3,113.2)	19.5,490.1	0.484519	**
White vegetables	(g)	180	(98)	158	177	(87)	160		181	(98)	163	176	(84)	163		0.458851	**		96.6239	(87.6,106.6)	33.0,282.7	0.21577	*
Pickled vegetables	(g)	10	(15)	4	10	(17)	4		10	(11)	6	10	(11)	6		0.315313	**		71.7146	(56.0,91.9)	4.8,1082.0	0.355168	**
Fruits	(g)	119	(144)	77	118	(142)	80		94	(76)	76	89	(66)	76		0.592158	**		76.302	(59.8,97.4)	5.3,1103.0	0.582218	**
Fungi	(g)	14	(15)	10	14	(15)	11		14	(10)	13	14	(10)	12		0.183767	*		78.9496	(63.5,98.1)	7.3,848.9	0.431501	**
Algae	(g)	6	(12)	2	6	(11)	2		7	(8)	5	7	(8)	4		0.328802	**		63.3048	(51.8,77.4)	7.1,567.7	0.419746	**
Fish and shellfish	(g)	68	(58)	56	66	(53)	55		62	(40)	52	59	(34)	54		0.428692	**		86.1216	(70.8,104.7)	10.2,729.1	0.682167	**
Meats	(g)	87	(75)	70	82	(56)	71		81	(32)	78	80	(31)	76		0.448429	**		87.4003	(76.4,99.9)	20.2,379.0	0.71103	**
Eggs	(g)	50	(44)	41	48	(40)	39		36	(19)	33	35	(17)	32		0.309939	**		106.916	(89.7,127.4)	15.7,726.9	0.795587	**
Milk and dairy products	(g)	152	(131)	114	149	(127)	115		144	(91)	123	142	(95)	123		0.542295	**		83.6346	(70.4,99.4)	12.6,554.4	0.66789	**
Fats and oils	(g)	9	(6)	8	9	(6)	9		12	(5)	11	12	(4)	11		0.145406			70.1916	(61.7,79.9)	17.0,289.4	0.913395	**
Confectionaries	(g)	58	(49)	50	53	(41)	44		42	(26)	37	42	(26)	37		0.366803	**		91.8452	(73.6,114.6)	8.1,1037.4	0.956652	**
Alcoholic beverages	(g)	100	(254)	7	80	(168)	6		92	(219)	4	73	(144)	3		0.595272	**		129.324	(93.3,179.3)	3.6,4606.4	-0.129055
Nonalcoholic beverages	(g)	530	(331)	495	523	(319)	490		608	(292)	557	606	(282)	568		0.347802	**		80.2592	(69.9,92.1)	17.8,362.5	0.260098	*
Seasonings and spices	(g)	73	(44)	62	73	(44)	64		106	(50)	96	105	(45)	97		0.210675	*		65.4013	(58.5,73.1)	19.2,222.4	0.435845	**
Median (minimum to maximum)																0.347802	( 0.12~0.68 )
SD, standard deviation; Pearson's CC, Pearson's correlation coefficient; bias, the mean difference between methods; 95% CI, 95% confidence interval;
LOA, 95% limits of agreement [Mean difference ±1.96*(standard deviation of differences)], Expressed as p values *：p<0.05,**：p<0.01
a 3d-Web24HR: Using the AWARDJP by web-based 24-hour recall dietary survey method. In the entire study period, the two- or three- times Web24HRs.
b 12d-WFR：12days of weighed dietary records conducted during the entire study period a year.
c Exponential transform [mean(Web24HR − WFR)] as a ratio of the WFR (all dietary intake data were log-transformed).
e.g., 110% indicates overestimation by 10%, and 90% indicates underestimation by 10%.
d Regression slope of mean of both methods on difference between methods. P-value for regression slope. When the response and explanatory variables are natural logarithms,
variable by β%. a 1% increase in the explanatory variable increases the response

## Sheet: S6,7
Table S6. Pearson correlation coefficients and Bland-Altman method between energy and nutrient intakes of each dietary exposure assessment method and 3-d Web24HR using 12-d WFR during as a comparison standard [Overall].
		3d-Web24HR intakea							12d-WFR intakeb							Pearson's CC Energy Adjustment			Brand Altman Methodc,d
		Crude			Energy Adjustment				Crude			Energy Adjustment
		mean	(SD)	median	mean	(SD)	median		mean	(SD)	median	mean	(SD)	median					Bias(95％CI),%		95%LOA,%	β
Overall（n=205）
Energy	(kcal)	2127.53	(682)	1999.23	2127.53	(682)	1999.23		2008.79	(428)	1972.49	2008.79	(428)	1972.49		0.526475	**		100.463	(100.0,100.9)	94.1,107.3	0.420626	**
Water content	(g)	1669.08	(612.5)	1570.19	1638.94	(580.0)	1570.83		2262.69	(645.0)	2153.83	2222.69	(460.9)	2125		0.374944	**		72.2649	(69.1,75.5)	38.4,136.0	0.280856	**
Protein	(g)	80.77	(26.8)	76.87	77.92	(13.3)	77.27		74.14	(17.8)	72.24	72.89	(11.1)	72.06		0.490344	**		106.468	(102.3,110.8)	60.1,188.7	0.377625	**
The sum of amino acid residues	(g)	24.49	(8.5)	23.42	23.97	(6.5)	23.75		25.93	(8.7)	24.9	25.4	(6.8)	23.78		0.299242	**		94.261	(89.9,98.8)	48.1,184.7	0.0533045
Total fat	(g)	67.99	(28.0)	63.72	64.25	(12.8)	63.79		67	(16.2)	65	65.8	(9.9)	65.29		0.353545	**		96.8676	(92.1,101.8)	47.5,197.4	0.638676	**
Saturated fatty acids	(g)	20.47	(9.85)	19.04	19.21	(4.86)	18.7		19.41	(4.80)	19.18	19.13	(3.38)	18.87		0.306016	**		98.9128	(93.7,104.5)	45.4,215.3	0.767434	**
Monounsaturated fatty acids	(g)	24.28	(11.19)	22.67	22.82	(5.55)	22.46		24.32	(6.64)	23.36	23.84	(4.46)	23.32		0.413935	**		94.8476	(89.9,100.0)	44.4,202.8	0.593433	**
Polyunsaturated fatty acids	(g)	13.66	(5.4)	12.7	13.12	(3.5)	12.78		13.75	(3.9)	13.23	13.48	(2.7)	13.19		0.324127	**		96.1873	(91.7,100.9)	48.8,189.8	0.455278	**
n-3 polyunsaturated fatty acids	(g)	2.37	(1.3)	2.07	2.3	(1.1)	2.04		2.32	(1.0)	2.1	2.26	(0.7)	2.13		0.479738	**		98.3418	(94.0,102.9)	51.7,187.2	0.38252	**
n-6 polyunsaturated fatty acids	(g)	11.18	(4.6)	10.31	10.73	(2.9)	10.55		11.24	(3.2)	11.19	11.04	(2.2)	10.92		0.295592	**		96.1002	(91.6,100.8)	48.4,190.6	0.48312	**
Triacylglycerol equivalents	(g)	60.46	(25.8)	55.78	56.88	(11.8)	56.78		58.92	(14.7)	57.49	57.79	(9.0)	57.41		0.364798	**		97.5567	(92.6,102.7)	46.8,203.5	0.639609	**
Cholesterol	(mg)	427.15	(244)	377.07	402.07	(173)	378.04		339.27	(112)	316.71	332.79	(89)	322.07		0.450007	**		114.96	(107.2,123.2)	42.8,309.1	0.645108	**
Carbohydrate	(g)	274.92	(99.2)	254.57	265.04	(47.2)	266.13		257.32	(63.1)	247.05	253.13	(38.9)	247.96		0.690149	**		104.111	(100.4,108.0)	61.8,175.3	0.390311	**
Total dietary fiber	(g)	16.75	(6.7)	15.32	16.32	(5.2)	15.47		15.58	(5.8)	14.7	15.29	(4.7)	14.19		0.588634	**		105.87	(101.1,110.9)	55.0,203.7	0.13198
Soluble dietary fiber	(g)	4.07	(1.6)	3.85	3.98	(1.2)	3.82		3.71	(1.3)	3.45	3.67	(1.2)	3.37		0.49257	**		106.344	(102.0,110.8)	58.9,191.9	0.208585	*
Insoluble dietary fiber	(g)	12.06	(5.0)	10.97	11.76	(3.8)	10.98		11.25	(4.4)	10.41	11.03	(3.6)	10.31		0.592123	**		105.964	(101.4,110.8)	56.3,199.4	0.0759987
Ash content	(g)	18.54	(5.3)	18.01	18.21	(3.7)	18		18.44	(4.6)	18.41	18.15	(3.1)	17.72		0.529134	**		99.7376	(96.4,103.2)	61.6,161.5	0.151495	*
Salt equivalent	(g)	9.94	(3.1)	9.53	9.83	(2.6)	9.61		10.11	(2.8)	9.62	9.98	(2.1)	9.79		0.352603	**		97.6815	(94.0,101.5)	56.4,169.3	0.151445
Sodium	(mg)	3939.85	(1204)	3759.27	3893.46	(1018)	3800.83		4001.83	(1087)	3796.56	3942.19	(839)	3861.15		0.353081	**		97.5679	(93.5,101.8)	53.2,178.9	0.146341
Potassium	(mg)	2832.83	(1004)	2651.08	2755.03	(723)	2645.05		2778.65	(915)	2611.47	2719.45	(688)	2556.49		0.71289	**		100.954	(97.0,105.0)	57.4,177.4	0.121441
Calcium	(mg)	609.96	(280)	547.33	587.68	(212)	563.08		569.47	(190)	549.04	559.65	(161)	533.28		0.633613	**		102.575	(97.6,107.8)	50.6,207.9	0.338692	**
Magnesium	(mg)	296.57	(99)	278.33	289.17	(70)	284.62		285.39	(84)	276.01	279.95	(63)	269.68		0.678449	**		102.829	(99.1,106.7)	60.7,174.2	0.127925
Phosphorus	(mg)	1186.56	(389)	1106.43	1146.87	(214)	1130.02		1117.76	(274)	1104.13	1098.61	(182)	1078.35		0.590026	**		103.996	(100.1,108.1)	60.3,179.4	0.310731	**
Iron	(mg)	9.32	(3.6)	8.7	9.02	(2.4)	8.71		8.65	(2.7)	8.23	8.5	(2.0)	8.08		0.53805	**		104.94	(100.7,109.3)	58.7,187.5	0.246959	**
Zinc	(mg)	9.52	(3.7)	8.92	9.16	(1.9)	8.87		8.52	(2.0)	8.17	8.39	(1.2)	8.37		0.383139	**		107.39	(103.3,111.6)	61.9,186.2	0.508669	**
Copper	(mg)	1.33	(0.44)	1.28	1.3	(0.26)	1.28		1.23	(0.34)	1.2	1.22	(0.24)	1.2		0.524011	**		103.547	(101.2,105.9)	75.0,143.0	0.261673	**
Manganese	(mg)	3.55	(1.88)	3.28	3.47	(1.52)	3.2		3.7	(2.57)	3.08	3.63	(2.25)	3.15		0.511102	**		99.3497	(95.1,103.8)	53.4,184.8	-0.187987	*
Iodine	(μg)	623.52	(1725)	121.63	573.52	(1538)	117.46		1013.1	(1862)	223.49	988.62	(1716)	206.61		0.162614	*		46.267	(35.1,61.0)	0.9,2355.7	-0.036804
Selenium	(μg)	50.55	(26)	45.3	49.25	(22)	44.77		52.37	(20)	46.25	51.58	(18)	47.55		0.28239	**		92.0735	(86.0,98.6)	34.6,245.1	0.400545	**
Chromium	(μg)	7.62	(5)	6.3	7.21	(3)	6.19		6.79	(2)	6.56	6.68	(2)	6.49		0.287563	**		101.415	(94.9,108.3)	39.6,259.7	0.811554	**
Molybdenum	(μg)	181.39	(71)	176.83	177.9	(61)	166.48		172.09	(64)	163.87	168.75	(52)	160.65		0.569974	**		104.028	(99.4,108.9)	54.3,199.4	0.125485
Retinol	(μg)	287.01	(431)	195.7	272	(409)	177.91		234.8	(215)	181.01	232.31	(223)	175.81		0.113059			103.556	(91.5,117.1)	17.9,598.9	0.461068	**
Retinol equivalents	(μg)	640.18	(495)	527.09	620.81	(457)	530.45		550	(284)	468.59	538.11	(261)	460.9		0.15874	*		108.183	(99.0,118.2)	30.6,382.8	0.394147	**
α-carotene	(μg)	501.01	(359)	431.73	497.12	(343)	441.77		410.92	(231)	385.18	406.69	(215)	377.24		0.214836	**		102.449	(89.1,117.7)	14.1,742.1	0.813229	**
β-carotene	(μg)	3740.89	(2567)	3307.31	3678.19	(2423)	3233.32		2982.12	(1777)	2566.27	2889.25	(1489)	2593.3		0.455892	**		110.908	(100.5,122.4)	27.3,450.3	0.524922	**
β-Cryptoxanthin	(μg)	252.31	(442)	72.2	254.85	(479)	67.35		214.5	(255)	117.88	206.81	(244)	117.65		0.385686	**		77.7274	(64.4,93.7)	5.4,1118.4	0.323415	**
β-carotene equivalents	(μg)	4173.4	(2707)	3778.28	4106.27	(2545)	3664.93		3573.77	(2082)	3076.3	3463.98	(1718)	3055.75		0.435146	**		105.916	(96.4,116.4)	27.6,407.0	0.470926	**
Vitamin D	(μg)	8.29	(7.4)	5.93	8.03	(6.6)	5.84		7.32	(5.0)	6.11	7.14	(4.8)	6.21		0.481237	**		100.381	(91.2,110.5)	25.7,391.7	0.319392	**
α-Tocopherol	(mg)	8.43	(3.7)	7.62	8.1	(2.6)	7.87		8.11	(3.5)	7.47	7.91	(2.6)	7.29		0.439849	**		101.089	(96.2,106.2)	50.2,203.6	0.298354	**
β-Tocopherol	(mg)	0.44	(0.2)	0.4	0.43	(0.2)	0.43		0.43	(0.2)	0.4	0.43	(0.2)	0.4		0.0798191			100.511	(98.3,102.7)	73.5,137.5	0.185512
γ-tocopherol	(mg)	11.93	(5.4)	10.62	11.5	(4.0)	10.91		11.56	(3.7)	11.27	11.32	(2.8)	11.05		0.277988	**		98.7087	(93.4,104.3)	44.9,217.2	0.443142	**
δ-tocopherol	(mg)	2.99	(1.4)	2.66	2.93	(1.2)	2.73		2.92	(1.0)	2.86	2.88	(0.9)	2.74		0.275538	**		99.0471	(94.5,103.9)	50.4,194.8	0.393791	**
Vitamin K	(μg)	303.43	(196)	263.4	297.26	(178)	261.89		275.91	(144)	245.05	267.59	(122)	238.6		0.504606	**		102.782	(95.2,111.0)	34.6,305.6	0.314974	**
Vitamin B1	(mg)	1.06	(0.40)	0.98	1.04	(0.28)	1.01		1.05	(0.27)	1	1.04	(0.20)	1.02		0.346144	**		99.4925	(97.1,101.9)	70.9,139.7	0.459769	**
Vitamin B2	(mg)	1.47	(0.55)	1.35	1.44	(0.35)	1.4		1.4	(0.39)	1.36	1.39	(0.29)	1.33		0.548334	**		101.789	(99.2,104.4)	70.7,146.5	0.357408	**
Niacin	(mg)	18.88	(7.3)	17.63	18.35	(5.2)	18.14		19.1	(6.0)	18.24	18.75	(4.6)	18.66		0.560491	**		96.9841	(92.9,101.3)	52.2,180.1	0.236506	**
Vitamin B6	(mg)	1.39	(0.51)	1.35	1.37	(0.38)	1.31		1.34	(0.46)	1.24	1.32	(0.34)	1.27		0.613106	**		101.822	(99.4,104.3)	72.2,143.7	0.108622
Vitamin B12	(μg)	7.77	(6.7)	5.62	7.43	(5.6)	5.75		6.86	(4.1)	5.83	6.69	(3.7)	5.87		0.404533	**		99.8828	(91.4,109.2)	28.0,355.8	0.431335	**
Folate	(μg)	351.23	(139)	333.26	342.85	(112)	332.18		370.36	(153)	338.6	360.99	(122)	334.41		0.581423	**		95.0157	(90.5,99.7)	47.8,188.8	-0.000406952
Pantothenic acid	(mg)	6.9	(2.13)	6.59	6.72	(1.21)	6.58		6.45	(1.67)	6.15	6.34	(1.08)	6.23		0.507607	**		104.959	(101.6,108.4)	66.3,166.2	0.207091	**
Biotin	(μg)	29.02	(12.1)	26.34	28.34	(9.8)	27.17		29.82	(10.5)	27.7	29.29	(9.0)	27.84		0.559032	**		95.5239	(91.1,100.2)	48.4,188.4	0.187635	*
Vitamin C	(mg)	99.17	(54)	88.9	97.35	(50)	93.08		111.31	(58)	100.32	107.47	(47)	97.91		0.65886	**		87.1499	(81.9,92.7)	36.1,210.2	0.163265	*
Ethanol	(g)	10.43	(20.1)	0.71	9.98	(19.0)	0.69		8.86	(15.2)	1.26	8.34	(14.0)	1.22		0.816286	**		100.359	(89.5,112.5)	19.8,508.9	0.0567345
Median (minimum to maximum)																0.455892	( 0.08~0.82 )
SD, standard deviation; Pearson's CC, Pearson's correlation coefficient; bias, the mean difference between methods; 95% CI, 95% confidence interval;
LOA, 95% limits of agreement [Mean difference ±1.96*(standard deviation of differences)], Expressed as p values *：p<0.05,**：p<0.01
a 3d-Web24HR: Using the AWARDJP by web-based 24-hour recall dietary survey method. In the entire study period, the two- or three- times Web24HRs.
b 12d-WFR：12days of weighed dietary records conducted during the entire study period a year.
c Exponential transform [mean(Web24HR − WFR)] as a ratio of the WFR (all dietary intake data were log-transformed).
e.g., 110% indicates overestimation by 10%, and 90% indicates underestimation by 10%.
d Regression slope of mean of both methods on difference between methods. P-value for regression slope. When the response and explanatory variables are natural logarithms,
variable by β%. a 1% increase in the explanatory variable increases the response
Table S7. Pearson correlation coefficients and Bland-Altman method between Food group intakes of each dietary exposure assessment method and 3-d Web24HR using 12-d WFR during as a comparison standard [Overall].
		3d-Web24HR intakea							12d-WFR intakeb							Pearson's CC Energy Adjustment			Brand Altman Methodc,d
		Crude			Energy Adjustment				Crude			Energy Adjustment
		mean	(SD)	median	mean	(SD)	median		mean	(SD)	median	mean	(SD)	median					Bias(95％CI),%		95%LOA,%	β
Overall（n=205）
Cereals	(g)	404	(177)	368	393	(134)	376		380	(139)	357	375	(121)	352		0.720398	**		103.507	(98.9,108.3)	54.2,197.8	0.229559	**
Potatoes and starches	(g)	44	(42)	34	43	(40)	33		39	(22)	34	38	(20)	35		0.191468	**		76.7544	(63.9,92.2)	5.6,1043.6	1.06895	**
Sugar	(g)	6	(5)	5	6	(5)	5		7	(5)	6	7	(5)	6		0.217503	**		74.5057	(66.0,84.1)	13.2,419.1	0.4633	**
Pulses	(g)	63	(61)	47	63	(60)	46		66	(45)	58	65	(44)	54		0.310673	**		68.8383	(58.1,81.5)	6.2,760.8	0.871833	**
Nuts and seeds	(g)	3	(5)	1	3	(5)	1		4	(5)	2	3	(5)	2		0.393165	**		79.3079	(69.4,90.6)	11.9,527.9	0.181838	*
Vegetables	(g)	289	(148)	271	284	(132)	268		286	(144)	261	276	(117)	260		0.570231	**		98.6215	(92.1,105.6)	37.4,259.7	0.199927	**
Green and yellow vegetables	(g)	108	(83)	88	106	(80)	83		99	(68)	79	94	(56)	85		0.548597	**		95.5604	(85.8,106.4)	20.7,442.1	0.392403	**
White vegetables	(g)	182	(98)	162	178	(85)	166		187	(96)	174	182	(82)	172		0.466158	**		94.7185	(87.9,102.1)	32.4,276.5	0.191934	*
Pickled vegetables	(g)	10	(15)	4	10	(16)	3		11	(13)	7	11	(13)	7		0.303145	**		62.7207	(51.6,76.2)	3.9,1004.2	0.421602	**
Fruits	(g)	118	(142)	74	117	(141)	77		95	(79)	75	91	(73)	74		0.601423	**		72.3218	(59.0,88.6)	4.0,1297.6	0.505988	**
Fungi	(g)	13	(14)	9	13	(14)	9		14	(10)	13	14	(10)	12		0.220685	**		72.9664	(61.4,86.6)	6.3,842.4	0.452359	**
Algae	(g)	6	(10)	2	6	(10)	2		7	(8)	5	7	(7)	5		0.358712	**		63.5419	(54.9,73.5)	8.0,503.7	0.369254	**
Fish and shellfish	(g)	74	(65)	60	71	(57)	61		67	(45)	56	64	(41)	55		0.477063	**		82.6353	(71.2,95.9)	10.0,683.8	0.706054	**
Meats	(g)	89	(74)	72	85	(57)	72		88	(39)	83	87	(35)	81		0.428143	**		83.4814	(75.1,92.8)	18.6,374.4	0.681745	**
Eggs	(g)	54	(46)	44	51	(39)	42		37	(21)	34	37	(19)	34		0.380278	**		112.661	(99.0,128.2)	18.0,706.5	0.706403	**
Milk and dairy products	(g)	148	(138)	108	143	(127)	115		142	(96)	122	139	(96)	121		0.567789	**		76.0101	(64.6,89.4)	7.5,766.5	0.614423	**
Fats and oils	(g)	10	(7)	9	10	(6)	9		13	(5)	12	12	(5)	12		0.18796	**		68.2057	(61.5,75.6)	15.6,297.9	0.880736	**
Confectionaries	(g)	55	(60)	43	49	(48)	38		40	(27)	34	40	(28)	34		0.525834	**		83.7632	(69.9,100.3)	6.4,1095.3	0.777096	**
Alcoholic beverages	(g)	153	(384)	9	142	(355)	10		135	(246)	19	121	(207)	18		0.720148	**		115.644	(92.0,145.3)	4.5,2977.6	-0.109804	*
Nonalcoholic beverages	(g)	531	(371)	481	515	(331)	469		591	(296)	552	587	(282)	553		0.458918	**		78.8175	(70.1,88.6)	15.0,414.3	0.535602	**
Seasonings and spices	(g)	82	(54)	68	82	(54)	68		112	(51)	103	111	(48)	102		0.242093	**		68.6389	(63.0,74.8)	20.3,231.9	0.462014	**
Median (minimum to maximum)																0.428143	( 0.19~0.72 )
SD, standard deviation; Pearson's CC, Pearson's correlation coefficient; bias, the mean difference between methods; 95% CI, 95% confidence interval;
LOA, 95% limits of agreement [Mean difference ±1.96*(standard deviation of differences)], Expressed as p values *：p<0.05,**：p<0.01
a 3d-Web24HR: Using the AWARDJP by web-based 24-hour recall dietary survey method. In the entire study period, the two- or three- times Web24HRs.
b 12d-WFR：12days of weighed dietary records conducted during the entire study period a year.
c Exponential transform [mean(Web24HR − WFR)] as a ratio of the WFR (all dietary intake data were log-transformed).
e.g., 110% indicates overestimation by 10%, and 90% indicates underestimation by 10%.
d Regression slope of mean of both methods on difference between methods. P-value for regression slope. When the response and explanatory variables are natural logarithms,
variable by β%. a 1% increase in the explanatory variable increases the response

## Sheet: S8
Table S8. Comparison of Energy and Nutrient Intake Validity between 3-Day Web24HR and 12-Day WFR Methods.
		Pearson's CCa	Brand Altman Method
			fixed errorb	proportional errorc
1	Energy,			○
	Saturated fatty acids, Polyunsaturated fatty acids, n-3 polyunsaturated fatty acids, n-6 polyunsaturated fatty acids, Triacylglycerol equivalents, Calcium, Phosphorus, Zinc, Manganese, Selenium, Chromium, α-carotene, β-carotene, β-carotene equivalents, Vitamin D, γ-tocopherol, δ-tocopherol, Vitamin K, Vitamin B1, Vitamin B2, Niacin, Vitamin B12 and Pantothenic acid	-	-
2	Protein, Total fat and Carbohydrated	-	Over (women)	○
3	Total dietary fiber, Soluble dietary fiber and Insoluble dietary fibere	-	Over (women)	○(men)
4	Cholesterol	-	Over	○
5	Vitamin C and Water content	-	Under	○
6	Monounsaturated fatty acids	-	Under (men)	○
7	β-Cryptoxanthin	-	Under (women)	○(women)
8	Retinol, Retinol equivalents, and β-tocopherol	Low	-	-
9	Iodine	Low	Under	○
10	Iron, Copper, α-Tocopherol and Biotin	-	-	○(men)
11	The sum of amino acid residues, Ash content, Salt equivalent, Sodium, Potassium, Magnesium, Molybdenum, Vitamin B6, Folate and Ethanol	-	-	-
a Pearson's CC, Pearson's correlation coefficient; of less than 0.2 was judged to be low.
b the bias in estimated intake were within ±10% for most nutrients.
c Regression slope of mean of both methods on difference between methods.
d the bias in estmated intake were overestimated Protein and Carbohydrate in women, but the magnitude was small.
e the bias in estmated intake were overestimated in women, but the magnitude was small. Proportional error was observed only for insoluble dietary fiber in men.

## Sheet: S9,10
Table S9. Examination of within- and between-individual variations by energy and nutrients.
		Overall（n=205）				Men（n=83）				Women（n=122）
		within- between individual variationsa			Pearson's CCsb (vs 12d-WFR)	within- between individual variationsa			Pearson's CCsb (vs 12d-WFR)	within- between individual variationsa			Pearson's CCsb (vs 12d-WFR)
		within,%	between,%	VR		within,%	between,%	VR		within,%	between,%	VR
Energy	(kcal)	55.6416	44.3584	1.25436	0.553308	56.6125	43.3875	1.30481	0.421421	67.9433	32.0567	2.11947	0.57838
Water content	(g)	39.564	60.436	0.654643	0.385036	42.727	57.273	0.746022	0.21391	38.0422	61.9578	0.614001	0.475341
Protein	(g)	59.3802	40.6198	1.46185	0.519353	58.2973	41.7027	1.39792	0.524351	65.2235	34.7765	1.8755	0.372348
The sum of amino acid residues	(g)	70.0279	29.9721	2.33643	0.327079	67.4917	32.5083	2.07614	0.389286	74.8602	25.1398	2.97776	0.215361
Total fat	(g)	75.223	24.777	3.03599	0.395749	71.8993	28.1007	2.55863	0.444469	80.6134	19.3866	4.1582	0.380287
Saturated fatty acids	(g)	82.8762	17.1238	4.83983	0.362512	78.2289	21.7711	3.59324	0.379598	87.8235	12.1765	7.21252	0.378188
Monounsaturated fatty acids	(g)	76.3409	23.6591	3.22671	0.466278	73.6923	26.3077	2.80116	0.534122	81.672	18.328	4.45613	0.470144
Polyunsaturated fatty acids	(g)	70.554	29.446	2.39605	0.355015	68.4532	31.5468	2.16989	0.405753	74.9372	25.0628	2.98998	0.292194
n-3 polyunsaturated fatty acids	(g)	77.6942	22.3058	3.48315	0.544933	77.5798	22.4202	3.46026	0.638244	79.314	20.686	3.83418	0.422516
n-6 polyunsaturated fatty acids	(g)	73.3113	26.6887	2.7469	0.327682	70.6315	29.3685	2.40501	0.357133	77.8536	22.1464	3.5154	0.284255
Triacylglycerol equivalents	(g)	75.6269	24.3731	3.10288	0.409253	72.4774	27.5226	2.63338	0.477307	81.0162	18.9838	4.26764	0.370899
Cholesterol	(mg)	76.6632	23.3368	3.28507	0.507882	73.7549	26.2451	2.81024	0.576382	80.2748	19.7252	4.06965	0.446341
Carbohydrate	(g)	49.2749	50.7251	0.971409	0.71754	47.7756	52.2244	0.914815	0.773691	63.7636	36.2364	1.75966	0.585593
Total dietary fiber	(g)	65.1558	34.8442	1.86992	0.632837	42.2136	57.7864	0.730512	0.647701	73.5388	26.4612	2.77912	0.59056
Soluble dietary fiber	(g)	67.349	32.651	2.06269	0.533226	61.828	38.172	1.61972	0.527828	71.1797	28.8203	2.46978	0.544602
Insoluble dietary fiber	(g)	70.5228	29.4772	2.39245	0.648468	41.0139	58.9861	0.695314	0.679285	78.8566	21.1434	3.72961	0.581058
Ash content	(g)	55.5986	44.4014	1.25218	0.556056	55.1347	44.8653	1.22889	0.596392	57.5985	42.4015	1.35841	0.518733
Salt equivalent	(g)	66.822	33.178	2.01404	0.381045	67.0489	32.9511	2.0348	0.448485	69.116	30.884	2.23792	0.233161
Sodium	(mg)	66.5804	33.4196	1.99225	0.381265	66.7479	33.2521	2.00732	0.449588	68.8895	31.1105	2.21435	0.243802
Potassium	(mg)	42.6379	57.3621	0.743311	0.734638	36.6454	63.3546	0.578418	0.737863	47.0344	52.9656	0.888018	0.773027
Calcium	(mg)	59.3527	40.6473	1.46019	0.671056	57.9069	42.0931	1.37569	0.649504	60.3038	39.6962	1.51913	0.678856
Magnesium	(mg)	48.1214	51.8786	0.927576	0.704182	44.9928	55.0072	0.817943	0.686933	51.4814	48.5186	1.06106	0.711856
Phosphorus	(mg)	55.4227	44.5773	1.24329	0.619838	54.4775	45.5225	1.19672	0.581655	58.5496	41.4504	1.41252	0.596027
Iron	(mg)	68.1911	31.8089	2.14378	0.584137	53.4955	46.5045	1.15033	0.584406	74.5313	25.4687	2.92639	0.544215
Zinc	(mg)	67.1783	32.8217	2.04676	0.414528	63.8995	36.1005	1.77004	0.43965	74.607	25.393	2.93809	0.29354
Copper	(mg)	60.6634	39.3366	1.54216	0.556665	50.9243	49.0757	1.03767	0.56315	68.4075	31.5925	2.16531	0.514219
Manganese	(mg)	93.944	6.05599	15.5126	0.773896	48.0626	51.9374	0.925394	0.579827	95.1429	4.85714	19.5883	0.588128
Iodine	(μg)	91.6207	8.37934	10.9341	0.224807	86.0569	13.9431	6.17199	0.226859	96.3597	3.64025	26.4706	0.235594
Selenium	(μg)	84.3391	15.6609	5.38531	0.339899	83.0249	16.9751	4.89098	0.259936	87.9623	12.0377	7.30721	0.522156
Chromium	(μg)	82.5728	17.4272	4.73817	0.339622	76.2591	23.7409	3.21213	0.366707	86.6501	13.3499	6.49072	0.324518
Molybdenum	(μg)	65.4292	34.5708	1.89262	0.613276	59.3073	40.6927	1.45744	0.585246	74.9386	25.0614	2.99021	0.650949
Retinol c	(μg)	99.4483	0.551746	180.243	0.452521	-	-	-	-	98.7851	1.21485	81.3145	0.155825
Retinol equivalents	(μg)	95.1636	4.83644	19.6764	0.257907	94.1817	5.8183	16.1872	0.299445	95.7011	4.29886	22.262	0.348011
α-carotene	(μg)	88.4996	11.5004	7.69538	0.275232	91.888	8.11201	11.3274	0.297387	85.9752	14.0248	6.13024	0.364979
β-carotene	(μg)	64.053	35.947	1.78188	0.488568	62.9866	37.0134	1.70173	0.536922	64.5894	35.4106	1.82401	0.514477
β-Cryptoxanthin	(μg)	84.6296	15.3704	5.50603	0.465841	81.7965	18.2035	4.49345	0.519403	86.1363	13.8637	6.21306	0.36616
β-carotene equivalents	(μg)	70.4107	29.5893	2.3796	0.47634	59.5161	40.4839	1.47012	0.562252	75.8623	24.1377	3.1429	0.427486
Vitamin D	(μg)	80.946	19.054	4.24824	0.559979	79.7989	20.2011	3.95023	0.627883	82.616	17.384	4.75242	0.477232
α-Tocopherol	(mg)	90.426	9.574	9.44496	0.587998	59.3999	40.6001	1.46305	0.612337	93.7413	6.25874	14.9777	0.406444
β-Tocopherol	(mg)	98.6903	1.30966	75.3554	0.215358	82.0176	17.9824	4.56099	0.0647368	99.3257	0.674254	147.312	0.132357
γ-tocopherol	(mg)	77.1127	22.8873	3.36923	0.314602	76.1151	23.8849	3.18674	0.391293	78.4731	21.5269	3.64535	0.815271
δ-tocopherol	(mg)	76.7459	23.2541	3.30031	0.311129	76.9602	23.0398	3.34031	0.288869	77.2726	22.7274	3.39998	0.324964
Vitamin K	(μg)	77.3002	22.6998	3.40533	0.571738	58.2561	41.7439	1.39556	0.626836	84.1701	15.8299	5.31717	0.490558
Vitamin B1	(mg)	77.9326	22.0674	3.53158	0.393798	77.2295	22.7705	3.39166	0.349752	81.7771	18.2229	4.4876	0.417748
Vitamin B2	(mg)	67.0408	32.9592	2.03405	0.592988	62.4451	37.5549	1.66277	0.67921	71.2274	28.7726	2.47553	0.540043
Niacin	(mg)	67.4414	32.5586	2.07138	0.606941	67.8673	32.1327	2.11209	0.642442	69.046	30.954	2.2306	0.535759
Vitamin B6	(mg)	50.333	49.667	1.01341	0.63847	46.9427	53.0573	0.884755	0.666635	54.6584	45.3416	1.20548	0.61193
Vitamin B12	(μg)	80.531	19.469	4.13636	0.469101	80.4548	19.5452	4.11636	0.589821	81.0198	18.9802	4.26864	0.334944
Folate	(μg)	68.4931	31.5069	2.1739	0.631897	45.5042	54.4958	0.835003	0.632105	76.8284	23.1716	3.31562	0.650439
Pantothenic acid	(mg)	58.138	41.862	1.3888	0.536177	55.9306	44.0694	1.26915	0.536484	62.3267	37.6733	1.6544	0.514643
Biotin	(μg)	73.6328	26.3672	2.79259	0.620681	70.1596	29.8404	2.35116	0.637314	76.577	23.423	3.26932	0.564637
Vitamin C	(mg)	57.516	42.484	1.35383	0.695033	51.3301	48.6699	1.05466	0.691907	61.0246	38.9754	1.56572	0.754048
Ethanol	(g)	45.0995	54.9005	0.821476	0.843764	49.6573	50.3427	0.986386	0.905328	42.2764	57.7236	0.732393	0.764227
Median(minimum to maximum)					0.519353				0.549587				0.477232
Pearson's CC, Pearson's correlation coefficient;
a Percentage contributions of variance components within-individual (σw2) and between-individual (σb2).
VR; within-individual/between-individual variance ratio (σw2/σb2).
b Pearson's CCs based on energy-adjusted values and expressed as deattenuated CC.
Deattenuated CCx = observed CCx * SQRT (1 + λx/n), where λx is the ratio of within- to between-individual variance for food group x, and n is the number of WFR.
c The variance components within-individual was negative for men and could not be calculated.
Table S10. Examination of within- and between-individual variations by food groups.
		Overall（n=205）				Men（n=83）				Women（n=122）
		within- between individual variationsa			Pearson's CCsb (vs 12d-WFR)	within- between individual variationsa			Pearson's CCsb (vs 12d-WFR)	within- between individual variationsa			Pearson's CCsb (vs 12d-WFR)
		within,%	between,%	VR		within,%	between,%	VR		within,%	between,%	VR
Cereals	(g)	48.371	51.629	0.936898	0.727137	49.7284	50.2716	0.989196	0.692335	64.1483	35.8517	1.78927	0.712269
Potatoes and starches	(g)	95.0072	4.99282	19.0288	0.307885	91.5995	8.40047	10.9041	0.382803	96.649	3.35099	28.8419	0.225832
Sugar	(g)	77.999	22.001	3.54525	0.247556	75.7639	24.2361	3.12608	0.115272	79.3242	20.6758	3.83656	0.336121
Pulses	(g)	76.6717	23.3283	3.28664	0.350646	75.0369	24.9631	3.00592	0.308114	77.5111	22.4889	3.44664	0.382151
Nuts and seeds	(g)	83.7922	16.2078	5.16986	0.470292	81.0227	18.9773	4.26946	0.566145	85.9639	14.0361	6.12446	0.390807
Vegetables	(g)	50.099	49.901	1.00397	0.593606	48.1526	51.8474	0.928738	0.669927	51.4341	48.5659	1.05906	0.537714
Green and yellow vegetables	(g)	62.7972	37.2028	1.68797	0.585912	58.8532	41.1468	1.43032	0.672552	65.4933	34.5067	1.89799	0.528378
White vegetables	(g)	61.9827	38.0173	1.63038	0.496817	62.7587	37.2413	1.68519	0.509072	61.5141	38.4859	1.59836	0.488455
Pickled vegetables	(g)	79.4404	20.5596	3.86391	0.34855	78.1707	21.8293	3.581	0.344164	81.3205	18.6795	4.35346	0.368092
Fruits	(g)	65.9612	34.0388	1.93782	0.648167	61.6981	38.3019	1.61084	0.648449	68.6872	31.3128	2.19358	0.644011
Fungi	(g)	91.2328	8.76721	10.4061	0.301554	89.3239	10.6761	8.36668	0.338812	92.5897	7.41028	12.4948	0.262551
Algae	(g)	88.2252	11.7748	7.49268	0.457184	90.8435	9.15655	9.92115	0.557399	86.5688	13.4312	6.44536	0.40765
Fish and shellfish	(g)	73.737	26.263	2.80764	0.529942	72.6412	27.3588	2.65514	0.600728	75.4776	24.5224	3.0779	0.480535
Meats	(g)	83.081	16.919	4.91053	0.50825	80.5156	19.4844	4.13231	0.458594	87.7378	12.2622	7.15516	0.56656
Eggs	(g)	77.564	22.436	3.45713	0.431593	73.8934	26.1066	2.83046	0.538796	80.9395	19.0605	4.24644	0.360632
Milk and dairy products	(g)	61.0987	38.9013	1.57061	0.603804	57.9736	42.0264	1.37946	0.60109	63.3435	36.6565	1.72803	0.580028
Fats and oils	(g)	83.009	16.991	4.88545	0.222962	80.26	19.74	4.06585	0.259995	86.7126	13.2874	6.52595	0.180669
Confectionaries	(g)	80.2741	19.7259	4.06949	0.608497	76.1746	23.8254	3.19721	0.681927	83.4442	16.5558	5.04017	0.437098
Alcoholic beverages	(g)	37.9628	62.0372	0.611936	0.738281	43.8042	56.1958	0.779494	0.849548	33.2147	66.7853	0.497335	0.607482
Nonalcoholic beverages	(g)	57.5766	42.4234	1.35719	0.484174	58.5366	41.4634	1.41177	0.612877	56.8345	43.1655	1.31667	0.366386
Seasonings and spices	(g)	83.5911	16.4089	5.09425	0.288946	85.7935	14.2065	6.03903	0.265468	82.1743	17.8257	4.60986	0.24786
Median(minimum to maximum)					0.484174				0.557399				0.40765
Pearson's CC, Pearson's correlation coefficient;
a Percentage contributions of variance components within-individual (σw2) and between-individual (σb2).
VR; within-individual/between-individual variance ratio (σw2/σb2).
b Pearson's CCs based on energy-adjusted values and expressed as deattenuated CC.
Deattenuated CCx = observed CCx * SQRT (1 + λx/n), where λx is the ratio of within- to between-individual variance for food group x, and n is the number of WFR.

## Sheet: S11
Table S11-1. Pearson correlation coefficients and Bland-Altman method between energy and nutrient intakes of each dietary exposure assessment method 3-d Web24HR using 12-d WFR during as a comparison standard [Men/Self-administered].
		3d-Web24HR intakea							12d-WFR intakeb						Pearson's CC Energy Adjustment		Brand Altman Methodc,d
		Crude			Energy Adjustment				Crude			Energy Adjustment
		mean	(SD)	median	mean	(SD)	median		mean	(SD)	median	mean	(SD)	median			Bias(95％CI),%		95%LOA,%	β
Men（n=50）
Energy	(kcal)	2351.28	(987)	2088.44	2351.28	(987)	2088.44		2179.23	(436)	2139.81	2179.23	(436)	2139.81	0.40106	**	102.596	(93.0,113.2)	52.1,201.9	0.609244	**
Water content	(g)	1663.97	(636.9)	1607.18	1610.86	(362.1)	1598.44		2284.13	(564.8)	2332.13	2313.18	(421.6)	2316.34	0.252924		70.5144	(63.3,78.5)	33.5,148.3	0.405324	**
Protein	(g)	86.74	(35.9)	74.83	82.38	(13.8)	80.88		76.39	(18.3)	74.49	77.01	(10.2)	76.51	0.391847	**	108.618	(97.8,120.6)	52.8,223.5	0.571327	**
The sum of amino acid residues	(g)	25.23	(9.5)	23.38	24.82	(7.3)	24.31		26.06	(9.3)	25.73	26.17	(6.8)	24.93	0.185985		96.4954	(86.8,107.3)	46.3,200.9	0.13575
Total fat	(g)	70.93	(38.0)	58.25	65.04	(12.4)	65.93		70.67	(18.2)	67.34	71.48	(11.8)	72.31	0.393908	**	92.6813	(81.8,105.0)	39.1,219.7	0.812724	**
Saturated fatty acids	(g)	21.7	(13.59)	16.6	19.49	(4.67)	19.44		20.44	(5.81)	19.76	20.64	(3.94)	21.2	0.470345	**	95.6516	(84.0,108.9)	39.1,234.2	0.884397	**
Monounsaturated fatty acids	(g)	25.45	(14.49)	20.89	23.32	(5.50)	23.49		26.26	(7.48)	24.31	26.57	(5.26)	27.04	0.388595	**	89.5656	(78.5,102.2)	36.1,222.5	0.775532	**
Polyunsaturated fatty acids	(g)	14.19	(6.4)	12.79	13.53	(3.4)	12.87		14.23	(3.6)	13.32	14.44	(2.6)	14.14	0.280643	*	94.8057	(84.7,106.1)	43.6,206.2	0.611811	**
n-3 polyunsaturated fatty acids	(g)	2.41	(1.4)	2.16	2.34	(1.2)	2.07		2.32	(0.9)	2.23	2.35	(0.7)	2.35	0.55099	**	98.5998	(89.8,108.2)	51.9,187.2	0.483386	**
n-6 polyunsaturated fatty acids	(g)	11.67	(5.5)	10.04	11.12	(2.9)	10.91		11.72	(3.0)	11.19	11.91	(2.2)	11.57	0.286604	*	94.3297	(84.2,105.7)	43.1,206.6	0.643877	**
Triacylglycerol equivalents	(g)	63.69	(34.3)	51.89	58.44	(11.6)	58.77		62.47	(16.5)	59.5	63.13	(10.5)	63.56	0.390918	**	94.1817	(83.1,106.8)	39.6,224.0	0.804927	**
Cholesterol	(mg)	470.26	(306)	395.95	430.61	(181)	403.63		360.39	(130)	338	361.73	(105)	340.4	0.478038	**	116.815	(98.5,138.6)	36.0,379.4	0.69667	**
Carbohydrate	(g)	312.64	(141.4)	271.24	295.79	(50.4)	302.58		281.24	(68.7)	273.27	283.77	(37.4)	286.84	0.729619	**	105.517	(95.9,116.1)	54.7,203.5	0.483676	**
Total dietary fiber	(g)	17.31	(8.7)	15.04	16.64	(5.9)	15.59		14.4	(4.6)	13.72	14.58	(4.0)	13.96	0.48973	**	112.714	(99.6,127.6)	48.0,264.8	0.436743	**
Soluble dietary fiber	(g)	4.27	(2.1)	3.66	4.12	(1.3)	3.95		3.52	(1.4)	3.31	3.57	(1.3)	3.26	0.340927	*	112.773	(100.5,126.6)	50.8,250.1	0.464337	**
Insoluble dietary fiber	(g)	12.49	(6.6)	10.72	12.04	(4.7)	11.18		10.27	(3.2)	9.85	10.42	(2.8)	10.4	0.51917	**	113.365	(101.0,127.3)	51.1,251.7	0.399425	**
Ash content	(g)	19.57	(6.4)	18.83	19.12	(3.9)	18.84		18.48	(4.3)	18.31	18.64	(2.8)	18.6	0.612619	**	103.518	(94.8,113.1)	56.3,190.3	0.310383	**
Salt equivalent	(g)	10.93	(3.6)	10.38	10.78	(2.9)	10.19		10.51	(2.7)	10.38	10.58	(1.9)	10.42	0.504153	**	102.019	(93.5,111.4)	55.8,186.7	0.302253	*
Sodium	(mg)	4326.39	(1419)	4117.19	4259.5	(1134)	4019.98		4152.93	(1076)	4107.19	4177.05	(749)	4123.7	0.512917	**	102.21	(92.8,112.5)	52.6,198.4	0.292659	*
Potassium	(mg)	2855.02	(1151)	2462.66	2745.02	(679)	2652.52		2644.1	(759)	2578.14	2671.58	(580)	2628.93	0.70727	**	104.285	(93.9,115.8)	50.6,215.0	0.396182	**
Calcium	(mg)	603.23	(303)	535.36	570.07	(183)	555.94		544.26	(173)	549.13	550.29	(152)	538.11	0.435963	**	103.665	(90.7,118.5)	41.2,261.1	0.497096	**
Magnesium	(mg)	301.67	(110)	262.09	292.34	(62)	285.41		278.81	(75)	272.89	281.83	(56)	271.87	0.618037	**	105.745	(96.1,116.3)	54.7,204.3	0.287239	**
Phosphorus	(mg)	1239.68	(490)	1046.61	1182.87	(204)	1165.29		1125.11	(276)	1114.63	1134.43	(172)	1109.26	0.466644	**	106.198	(95.9,117.5)	52.7,213.8	0.474761	**
Iron	(mg)	9.68	(4.5)	8.7	9.29	(2.8)	8.76		8.2	(2.2)	8.16	8.31	(1.6)	8.07	0.477179	**	111.161	(100.2,123.3)	54.4,227.2	0.493702	**
Zinc	(mg)	10.26	(4.8)	8.8	9.72	(2.1)	9.29		8.95	(2.1)	9.03	9.05	(1.1)	9.05	0.355104	*	107.748	(97.8,118.6)	55.4,209.4	0.722667	**
Copper	(mg)	1.43	(0.60)	1.28	1.39	(0.31)	1.37		1.24	(0.32)	1.24	1.26	(0.20)	1.26	0.345316	*	106.593	(100.3,113.3)	70.0,162.4	0.52754	**
Manganese	(mg)	3.69	(2.95)	3.08	3.57	(2.36)	3.16		3.28	(0.93)	3.22	3.33	(0.68)	3.26	0.329598	*	103.075	(93.9,113.2)	54.1,196.3	-0.253514
Iodine	(μg)	595.8	(1479)	120.57	485.55	(979)	115.24		1020.77	(1805)	267.88	1046.26	(1696)	217.45	0.242464		49.175	(28.2,85.8)	1.1,2280.0	-0.182831
Selenium	(μg)	54.39	(33)	45.5	51.96	(25)	46.83		53.15	(23)	47.21	53.56	(21)	47.52	0.106994		94.9347	(79.0,114.1)	26.7,337.1	0.502722	**
Chromium	(μg)	8.69	(7)	5.66	7.66	(4)	6.82		6.7	(3)	6.35	6.74	(2)	6.72	0.315406	*	107.802	(90.9,127.8)	33.3,349.4	1.04497	**
Molybdenum	(μg)	199.71	(79)	189.49	196.08	(64)	182.06		184.15	(61)	180.36	185.51	(48)	180.75	0.420577	**	106.623	(96.2,118.1)	52.5,216.4	0.181082
Retinol	(μg)	314.37	(620)	202.74	310.36	(615)	181.67		235.96	(192)	201.49	243.59	(215)	184.82	0.0780251		104.619	(78.0,140.3)	13.8,793.1	0.446912	**
Retinol equivalents	(μg)	668.64	(666)	521.3	660.27	(636)	548.01		529.26	(267)	460.59	539.39	(273)	455.02	-0.0879556		115.031	(92.6,142.9)	25.8,512.6	0.547384	**
α-carotene	(μg)	498.16	(316)	369.64	495.69	(304)	394.53		388.2	(164)	368.71	391.91	(164)	372.64	-0.0225767		106.913	(78.4,145.8)	12.6,906.9	1.03972	**
β-carotene	(μg)	3789.66	(2418)	3599.48	3768.28	(2359)	3312.05		2632.42	(1154)	2468.24	2669.44	(1113)	2586.08	0.331623	*	123.839	(100.2,153.1)	28.7,534.1	0.855187	**
β-Cryptoxanthin	(μg)	178.76	(405)	59.05	167.25	(362)	54.4		168.86	(235)	65.54	164.45	(207)	71.42	0.389909	**	73.4159	(50.5,106.7)	5.6,965.0	0.311641	*
β-carotene equivalents	(μg)	4169.77	(2584)	3957.39	4141.88	(2492)	3559.79		3224.72	(1704)	2627.36	3265.74	(1624)	2982.67	0.359017	*	116.042	(94.6,142.4)	28.3,475.4	0.7573	**
Vitamin D	(μg)	8.74	(8.9)	5.62	8.35	(7.4)	5.3		6.84	(4.6)	6.1	6.91	(4.3)	6.19	0.55346	**	104.618	(86.7,126.3)	28.6,382.6	0.402538	**
α-Tocopherol	(mg)	8.56	(4.5)	7.16	8.07	(2.7)	7.76		7.64	(2.3)	7.37	7.75	(1.7)	7.2	0.497043	**	103.04	(91.1,116.6)	43.9,241.8	0.463731	**
β-Tocopherol	(mg)	0.48	(0.3)	0.41	0.47	(0.2)	0.47		0.42	(0.1)	0.4	0.43	(0.1)	0.42	0.0704381		103.161	(98.0,108.5)	72.6,146.5	0.454049	**
γ-tocopherol	(mg)	11.9	(5.7)	10.27	11.43	(3.7)	11.09		11.65	(3.1)	11.56	11.84	(2.4)	11.76	0.285811	*	96.2001	(84.9,109.0)	40.8,227.0	0.526788	**
δ-tocopherol	(mg)	2.99	(1.6)	2.65	2.92	(1.2)	2.76		2.92	(0.9)	2.98	2.98	(0.8)	2.85	0.126944		97.7209	(87.2,109.5)	44.7,213.6	0.465134	**
Vitamin K	(μg)	340.63	(238)	294.58	333.78	(210)	286.76		254.74	(114)	222.5	257.61	(104)	226.9	0.489217	**	119.671	(100.6,142.3)	36.2,395.6	0.535703	**
Vitamin B1	(mg)	1.12	(0.52)	1	1.1	(0.28)	1.11		1.1	(0.27)	1.06	1.12	(0.20)	1.11	0.142999		99.5812	(93.4,106.2)	64.1,154.8	0.691809	**
Vitamin B2	(mg)	1.48	(0.66)	1.25	1.43	(0.34)	1.43		1.38	(0.39)	1.4	1.41	(0.31)	1.37	0.480565	**	101.999	(95.1,109.4)	63.0,165.0	0.562126	**
Niacin	(mg)	19.56	(8.7)	17.54	18.89	(5.5)	18.81		19.35	(6.2)	18.97	19.56	(5.0)	18.64	0.557391	**	97.3244	(87.4,108.4)	46.4,204.3	0.383327	**
Vitamin B6	(mg)	1.41	(0.58)	1.33	1.39	(0.41)	1.33		1.3	(0.44)	1.25	1.32	(0.33)	1.29	0.715149	**	104.107	(98.6,109.9)	71.6,151.4	0.34638	**
Vitamin B12	(μg)	7.68	(7.7)	4.66	7.26	(5.9)	5.24		6.39	(4.0)	5.52	6.43	(3.6)	5.47	0.523364	**	99.7726	(83.2,119.7)	28.5,349.9	0.586478	**
Folate	(μg)	330.9	(129)	315.21	323.78	(96)	329.96		329.52	(115)	319.73	333.77	(102)	323.17	0.447506	**	99.111	(88.0,111.6)	43.6,225.2	0.124055
Pantothenic acid	(mg)	7.33	(2.55)	6.94	7.09	(1.15)	7.15		6.52	(1.56)	6.4	6.6	(1.00)	6.51	0.421192	**	108.486	(99.6,118.2)	60.1,195.9	0.390612	**
Biotin	(μg)	29.48	(14.0)	26.29	28.76	(11.1)	27.2		29.01	(9.5)	27	29.42	(9.0)	28.81	0.455454	**	97.244	(86.2,109.7)	42.3,223.5	0.354424	**
Vitamin C	(mg)	87.42	(43)	83.61	85.95	(38)	82.58		93.66	(38)	90.41	94.45	(33)	88.54	0.641344	**	88.8576	(77.1,102.4)	33.4,236.5	0.414228	**
Ethanol	(g)	11.94	(21.2)	1.73	11.83	(20.7)	1.7		12.05	(16.3)	2.29	11.95	(15.7)	2.19	0.848817	**	93.0544	(73.2,118.2)	17.8,485.2	-0.0264295
Median (minimum to maximum)															0.420577	(-0.09~0.85 )
SD, standard deviation; Pearson's CC, Pearson's correlation coefficient; bias, the mean difference between methods; 95% CI, 95% confidence interval;
LOA, 95% limits of agreement [Mean difference ±1.96*(standard deviation of differences)], Expressed as p values *：p<0.05,**：p<0.01
a 3d-Web24HR: Using the AWARDJP by web-based 24-hour recall dietary survey method. In the entire study period, the two- or three- times Web24HRs.
b 12d-WFR：12days of weighed dietary records conducted during the entire study period a year.
c Exponential transform [mean(Web24HR − WFR)] as a ratio of the WFR (all dietary intake data were log-transformed).
e.g., 110% indicates overestimation by 10%, and 90% indicates underestimation by 10%.
d Regression slope of mean of both methods on difference between methods. P-value for regression slope. When the response and explanatory variables are natural logarithms,
variable by β%. a 1% increase in the explanatory variable increases the response
Table S11-2. Pearson correlation coefficients and Bland-Altman method between energy and nutrient intakes of each dietary exposure assessment method and 3-d Web24HR using 12-d WFR during as a comparison standard [Women/Self-administered].
		3d-Web24HR intakea							12d-WFR intakeb						Pearson's CC Energy Adjustment		Brand Altman Methodc,d
		Crude			Energy Adjustment				Crude			Energy Adjustment
		mean	(SD)	median	mean	(SD)	median		mean	(SD)	median	mean	(SD)	median			Bias(95％CI),%		95%LOA,%	β
Women（n=61）
Energy	(kcal)	1993.36	(568)	1832.12	1993.36	(568)	1832.12		1840.68	(302)	1839.56	1840.68	(302)	1839.56	0.523552	**	105.608	(99.3,112.3)	65.8,169.5	0.734639	**
Water content	(g)	1402.09	(415.6)	1366.84	1384.28	(338.5)	1355.59		2041.38	(506.9)	1927.38	2020.41	(375.2)	1934.6	0.497053	**	67.6142	(63.0,72.6)	39.2,116.5	0.507567	*
Protein	(g)	75.79	(25.6)	73.64	73.13	(10.2)	73.31		67.46	(13.2)	66.35	66.93	(8.9)	65.48	0.317688	*	108.763	(101.3,116.8)	63.0,187.8	0.581387	**
The sum of amino acid residues	(g)	22.55	(7.5)	21.49	22.25	(5.6)	22.59		22.96	(6.3)	22.08	22.74	(5.4)	21.85	0.0188048		97.0041	(88.4,106.4)	47.9,196.6	0.038074
Total fat	(g)	67.47	(29.3)	65.6	63.57	(13.9)	63.45		64.12	(13.6)	61.64	63.31	(7.4)	61.77	0.320499	*	98.5813	(89.3,108.8)	46.2,210.2	0.751855	**
Saturated fatty acids	(g)	20.99	(10.36)	19.62	19.68	(5.24)	19.89		19.14	(4.20)	18.23	18.94	(2.57)	18.7	0.23343		101.061	(90.9,112.3)	45.1,226.6	0.771001	**
Monounsaturated fatty acids	(g)	24.27	(12.36)	22.51	22.61	(5.86)	21.53		23.07	(5.51)	22.09	22.76	(3.39)	22.22	0.352386	**	97.2596	(87.4,108.3)	42.8,220.8	0.70194	**
Polyunsaturated fatty acids	(g)	12.78	(4.5)	12.32	12.34	(2.7)	12.26		12.63	(3.0)	12.62	12.5	(2.3)	12	0.18828		97.8069	(89.5,106.9)	49.7,192.6	0.702874	**
n-3 polyunsaturated fatty acids	(g)	2.09	(1.2)	1.76	2.04	(1.0)	1.84		1.99	(0.7)	1.93	1.97	(0.6)	1.9	0.324671	*	99.8655	(91.8,108.7)	52.3,190.8	0.473181	**
n-6 polyunsaturated fatty acids	(g)	10.59	(3.8)	10.14	10.22	(2.3)	10.23		10.45	(2.5)	10.65	10.35	(2.0)	10.03	0.232805		97.9376	(89.8,106.9)	50.2,191.0	0.763745	**
Triacylglycerol equivalents	(g)	60.16	(27.3)	55.78	56.34	(12.2)	54.87		56.2	(12.0)	53.68	55.49	(6.8)	54.31	0.345946	**	99.7655	(90.0,110.6)	45.4,219.2	0.723981	**
Cholesterol	(mg)	438.1	(263)	380.89	418.83	(202)	388.6		330.69	(97)	315.21	326.27	(77)	311.77	0.36881	**	119.397	(104.9,135.9)	44.4,321.1	0.602646	**
Carbohydrate	(g)	252.96	(71.5)	239.82	247.76	(38.9)	244.32		232.7	(43.3)	233.77	230.64	(25.6)	233.47	0.462122	**	106.5	(100.3,113.1)	67.2,168.7	0.597494	**
Total dietary fiber	(g)	14.53	(4.8)	13.66	14.29	(3.6)	13.98		14.16	(4.0)	13.72	14.13	(4.0)	13.74	0.300495	*	101.232	(93.1,110.1)	53.2,192.8	0.568552	**
Soluble dietary fiber	(g)	3.72	(1.5)	3.43	3.67	(1.2)	3.59		3.44	(1.1)	3.32	3.44	(1.1)	3.23	0.383198	**	104.592	(97.0,112.8)	58.6,186.6	0.544635	*
Insoluble dietary fiber	(g)	10.47	(3.5)	9.78	10.3	(2.5)	10.1		10.2	(3.1)	10	10.18	(3.2)	9.86	0.289058	*	101.771	(93.6,110.6)	53.7,193.0	0.574782	**
Ash content	(g)	16.5	(4.4)	16.06	16.26	(2.9)	16.31		16.81	(3.6)	16.73	16.64	(2.5)	16.42	0.314107	*	97.3317	(92.0,103.0)	63.0,150.3	0.382913
Salt equivalent	(g)	8.76	(2.7)	8.52	8.69	(2.3)	8.78		9.24	(2.3)	9.2	9.15	(1.8)	9	0.0612328		94.2502	(87.6,101.4)	54.0,164.7	0.32888
Sodium	(mg)	3469.93	(1060)	3350.08	3439.48	(886)	3462.2		3657.42	(889)	3636.26	3616.16	(698)	3569.77	0.0597743		93.6162	(86.3,101.6)	50.2,174.5	0.317347
Potassium	(mg)	2545.86	(966)	2366.61	2484.15	(712)	2423.69		2525.91	(679)	2450.05	2498.15	(528)	2400.19	0.699278	**	97.7891	(91.3,104.8)	57.6,166.0	0.395834	*
Calcium	(mg)	555.83	(258)	521.67	540.46	(216)	497.93		524.38	(146)	510.85	519.51	(134)	512.75	0.587661	**	100.538	(91.6,110.4)	49.3,205.1	0.530288	**
Magnesium	(mg)	258.62	(79)	247.14	253.33	(54)	243.15		257.22	(64)	252.4	255.2	(56)	245.19	0.578872	**	99.0399	(92.8,105.7)	60.3,162.6	0.292876
Phosphorus	(mg)	1092.39	(363)	1032.54	1057.86	(183)	1061.29		1026.73	(223)	1010.87	1017.27	(164)	988.82	0.476468	**	103.517	(96.4,111.1)	60.2,178.1	0.481549	*
Iron	(mg)	8.32	(2.8)	8.08	8.1	(1.6)	8.16		8.05	(2.1)	7.88	8.02	(2.1)	7.56	0.344859	**	101.153	(94.2,108.7)	58.5,174.8	0.573683	**
Zinc	(mg)	8.98	(3.8)	8.38	8.62	(1.6)	8.33		7.84	(1.5)	7.48	7.79	(1.0)	7.85	0.171061		108.384	(100.5,116.9)	60.7,193.4	0.685322	**
Copper	(mg)	1.21	(0.37)	1.16	1.19	(0.19)	1.18		1.13	(0.27)	1.12	1.13	(0.23)	1.1	0.330424	**	103.213	(99.1,107.5)	75.4,141.3	0.636683	**
Manganese	(mg)	3	(0.89)	2.99	2.97	(0.70)	2.93		3.78	(3.34)	2.84	3.8	(3.43)	2.8	0.446959	**	92.5117	(83.5,102.5)	42.2,202.6	0.66408	**
Iodine	(μg)	333.68	(1045)	96.09	331.34	(1013)	97.78		938.72	(1680)	172.96	919.88	(1548)	163.9	0.00755952		38.2218	(22.4,65.1)	0.6,2255.2	-0.0674264
Selenium	(μg)	42.65	(20)	40.62	42.15	(17)	41.95		43.54	(14)	42.43	43.2	(13)	39.91	0.155594		93.8159	(84.1,104.7)	40.5,217.2	0.558815	*
Chromium	(μg)	7.48	(5)	5.8	7.12	(4)	6.17		6.3	(2)	6.25	6.26	(1)	6.05	0.187984		101.96	(89.1,116.7)	36.3,286.7	0.948231	**
Molybdenum	(μg)	163.99	(55)	176.47	162.81	(53)	156.37		149.63	(45)	141.69	149.43	(46)	144.03	0.559925	**	107.37	(98.9,116.6)	57.1,202.0	0.11972
Retinol	(μg)	287.04	(426)	174.49	279.21	(418)	170.06		229.93	(209)	180.97	227.5	(209)	172.21	0.196454		104.527	(84.7,129.0)	20.9,522.9	0.401549
Retinol equivalents	(μg)	597.58	(483)	507.36	587.05	(464)	497.15		499.93	(237)	453.64	492.71	(215)	441.17	-0.0912865		109.028	(92.0,129.2)	29.7,399.9	0.446615
α-carotene	(μg)	468.26	(329)	387.98	466.62	(325)	397.85		374.01	(192)	363.02	370.2	(182)	330.32	0.0455806		100.222	(74.4,135.1)	10.2,984.9	1.11125	**
β-carotene	(μg)	3237.76	(2318)	2641.82	3202.08	(2203)	2610.4		2477.76	(1124)	2220.99	2414.92	(879)	2452.41	0.279192	*	106.749	(86.2,132.2)	20.8,547.9	0.760822	**
β-Cryptoxanthin	(μg)	253.76	(479)	49.68	263.25	(560)	51.21		193.71	(214)	113.56	189.74	(199)	106.65	0.348827	**	72.3474	(50.6,103.4)	4.7,1110.8	0.222379
β-carotene equivalents	(μg)	3658.12	(2397)	3065.57	3625.02	(2284)	3274.67		3066.56	(1334)	2975.06	3008.32	(1097)	2916.83	0.134003		101.741	(82.5,125.5)	20.4,507.0	0.580951	**
Vitamin D	(μg)	7.87	(6.8)	5.84	7.61	(6.0)	5.76		5.57	(4.2)	4.63	5.51	(3.9)	4.65	0.452841	**	120.689	(101.1,144.0)	31.2,466.9	0.432121	**
α-Tocopherol	(mg)	7.75	(3.4)	6.82	7.48	(2.2)	7.4		7.76	(3.3)	7.11	7.67	(3.2)	7.1	0.282771	*	98.3551	(89.5,108.1)	47.7,203.0	0.777731	**
β-Tocopherol	(mg)	0.4	(0.2)	0.39	0.4	(0.1)	0.38		0.43	(0.3)	0.4	0.43	(0.3)	0.39	0.0141929		98.0256	(93.8,102.4)	70.1,137.2	1.31511	**
γ-tocopherol	(mg)	11.04	(4.7)	10.29	10.73	(3.6)	10.29		10.67	(3.1)	10.21	10.56	(2.9)	9.9	0.153247		99.5115	(89.9,110.2)	45.6,217.3	0.709205	**
δ-tocopherol	(mg)	2.7	(1.2)	2.4	2.67	(1.0)	2.49		2.67	(1.0)	2.48	2.66	(1.0)	2.45	0.19141		99.2049	(91.2,108.0)	52.0,189.4	0.60774	**
Vitamin K	(μg)	262.23	(145)	248.54	258.99	(136)	243.44		239.5	(99)	225.73	239.35	(102)	227.91	0.357672	**	101.085	(87.3,117.0)	32.9,310.4	0.549686	**
Vitamin B1	(mg)	1.03	(0.38)	1.01	1.02	(0.27)	1.01		0.96	(0.20)	0.93	0.96	(0.16)	0.94	0.236455		102.342	(98.1,106.7)	74.3,141.0	0.746626	**
Vitamin B2	(mg)	1.38	(0.51)	1.28	1.36	(0.34)	1.33		1.29	(0.29)	1.24	1.29	(0.22)	1.3	0.334111	**	102.657	(98.1,107.4)	72.6,145.1	0.552179	**
Niacin	(mg)	16.78	(7.1)	15.77	16.2	(4.3)	15.95		16.96	(5.3)	16.47	16.77	(4.1)	16.8	0.455227	**	96.0307	(88.4,104.4)	50.8,181.6	0.442154	*
Vitamin B6	(mg)	1.28	(0.49)	1.19	1.26	(0.33)	1.23		1.18	(0.33)	1.15	1.18	(0.26)	1.17	0.459019	**	103.27	(98.8,108.0)	73.3,145.4	0.273782
Vitamin B12	(μg)	6.96	(6.7)	5.23	6.61	(5.2)	4.89		5.4	(3.1)	4.78	5.31	(2.7)	4.42	0.322599	*	105.903	(89.8,124.9)	29.9,375.0	0.535018	**
Folate	(μg)	310.16	(114)	279.37	304.4	(89)	310.79		344.36	(118)	332.44	341.86	(111)	319.53	0.474083	**	89.2435	(81.7,97.5)	45.2,176.2	0.135757
Pantothenic acid	(mg)	6.57	(2.02)	6.38	6.44	(1.16)	6.51		5.89	(1.29)	5.75	5.83	(0.82)	5.85	0.43585	**	108.194	(102.7,114.0)	72.5,161.5	0.42225	*
Biotin	(μg)	24.6	(9.1)	22.21	24.38	(8.3)	22.39		26.41	(8.0)	25.01	26.14	(7.3)	25.26	0.579746	**	91.5127	(84.8,98.8)	51.0,164.3	0.507466	*
Vitamin C	(mg)	90.16	(62)	80.47	88.79	(55)	80.17		98.42	(40)	99	96.97	(36)	91.84	0.592951	**	83.6415	(74.2,94.3)	33.4,209.3	0.365077	*
Ethanol	(g)	6.78	(12.9)	0.57	6.59	(11.8)	0.47		6.47	(12.1)	0.18	5.81	(10.4)	0.59	0.729809	**	100.24	(79.0,127.2)	16.2,621.3	-0.0466507
Median(minimum to maximum)															0.328508	(-0.09~0.73)
SD, standard deviation; Pearson's CC, Pearson's correlation coefficient; bias, the mean difference between methods; 95% CI, 95% confidence interval;
LOA, 95% limits of agreement [Mean difference ±1.96*(standard deviation of differences)], Expressed as p values *：p<0.05,**：p<0.01
a 3d-Web24HR: Using the AWARDJP by web-based 24-hour recall dietary survey method. In the entire study period, the two- or three- times Web24HRs.
b 12d-WFR：12days of weighed dietary records conducted during the entire study period a year.
c Exponential transform [mean(Web24HR − WFR)] as a ratio of the WFR (all dietary intake data were log-transformed).
e.g., 110% indicates overestimation by 10%, and 90% indicates underestimation by 10%.
d Regression slope of mean of both methods on difference between methods. P-value for regression slope. When the response and explanatory variables are natural logarithms,
variable by β%. a 1% increase in the explanatory variable increases the response

## Sheet: S12
Table S12-1. Pearson correlation coefficients and Bland-Altman method between energy and nutrient intakes of each dietary exposure assessment method and 3-d Web24HR using 12-d WFR during as a comparison standard [Men/Interviewer-administered].
		3d-Web24HR intakea							12d-WFR intakeb						Pearson's CC Energy Adjustment		Brand Altman Methodc,d
		Crude			Energy Adjustment				Crude			Energy Adjustment
		mean	(SD)	median	mean	(SD)	median		mean	(SD)	median	mean	(SD)	median			Bias(95％CI),%		95%LOA,%	β
Men（n=33）
Energy	(kcal)	2296.85	(552)	2230.54	2296.85	(552)	2230.54		2349.02	(484)	2319.12	2349.02	(484)	2319.12	0.424162	*	97.1108	(89.1,105.8)	60.5,155.9	0.144026
Water content	(g)	1976.57	(763.5)	1801.93	1984.5	(1058.3)	1763.16		2565.87	(771.7)	2478.4	2410.59	(492.5)	2457.67	0.132688		76.2782	(67.4,86.3)	38.5,151.2	0.0848844
Protein	(g)	85.37	(22.0)	87.33	82.99	(16.2)	84.34		86.67	(21.0)	84.63	81.71	(13.1)	79.45	0.619749	**	97.6696	(89.3,106.8)	59.5,160.3	0.153788
The sum of amino acid residues	(g)	26.32	(8.8)	24.66	25.73	(7.0)	25.68		31.74	(9.9)	30.36	29.99	(8.1)	28.25	0.575733	**	83.2273	(76.1,91.1)	50.6,136.9	0.0181069
Total fat	(g)	66.73	(20.2)	69.95	63.6	(13.0)	64.16		72.22	(19.8)	74.27	66.99	(10.9)	67.26	0.411474	*	91.3454	(80.7,103.4)	46.1,181.1	0.341725	**
Saturated fatty acids	(g)	18.49	(6.76)	20.21	17.49	(4.28)	16.64		20.04	(5.51)	20.62	18.72	(3.64)	18.49	0.0156853		90.3867	(78.0,104.7)	40.1,203.8	0.546702	**
Monounsaturated fatty acids	(g)	23.99	(8.54)	25.28	22.81	(6.24)	22.89		26.4	(7.97)	28.75	24.39	(4.98)	24.36	0.606479	**	89.4588	(78.3,102.1)	43.0,186.2	0.33032	**
Polyunsaturated fatty acids	(g)	14.39	(5.3)	12.9	13.84	(4.1)	13.44		15.72	(5.4)	14.87	14.54	(3.3)	14.69	0.466486	**	90.9616	(80.8,102.5)	47.1,175.6	0.320094	**
n-3 polyunsaturated fatty acids	(g)	2.78	(1.5)	2.73	2.7	(1.4)	2.45		2.88	(1.3)	2.49	2.66	(1.0)	2.4	0.558492	**	94.0374	(82.4,107.3)	45.3,195.3	0.321822	**
n-6 polyunsaturated fatty acids	(g)	11.47	(4.5)	10.31	11.02	(3.4)	10.62		12.62	(4.3)	12.06	11.71	(2.6)	11.95	0.367629	*	90.3003	(79.9,102.1)	45.8,178.2	0.337521	**
Triacylglycerol equivalents	(g)	58.72	(18.9)	61.84	55.69	(12.2)	56.59		63.81	(17.7)	66.26	59.06	(9.8)	59.28	0.467991	**	90.4634	(79.5,102.9)	44.4,184.2	0.387904	**
Cholesterol	(mg)	426.06	(172)	421.45	405.76	(144)	382.47		365.6	(121)	354.89	345.08	(98)	347.1	0.582567	**	111.379	(94.9,130.8)	45.9,270.5	0.576162	**
Carbohydrate	(g)	294.09	(106.7)	282.18	279.01	(52.0)	287.08		303.75	(75.3)	289.22	284.49	(36.2)	290.64	0.793508	**	93.9025	(84.6,104.3)	52.6,167.5	0.263419	*
Total dietary fiber	(g)	17.05	(6.4)	16.84	16.57	(5.5)	16.51		18.23	(6.7)	17.81	17.37	(5.8)	16.95	0.831607	**	93.3266	(85.1,102.3)	56.2,155.0	-0.0804428
Soluble dietary fiber	(g)	3.97	(1.5)	4.02	3.88	(1.3)	3.77		4.24	(1.4)	4.2	4.07	(1.3)	4.07	0.780831	**	93.9941	(86.3,102.4)	58.6,150.8	-0.0272744
Insoluble dietary fiber	(g)	12.34	(4.8)	12.27	12	(4.0)	11.43		13.31	(5.3)	13.05	12.66	(4.4)	13.05	0.870879	**	93.6185	(86.4,101.5)	60.0,146.1	-0.137792
Ash content	(g)	19.62	(5.4)	19.81	19.16	(3.9)	19.25		21.14	(4.8)	21.88	20.15	(3.6)	20.52	0.549952	**	92.1551	(85.3,99.6)	60.0,141.7	-0.0233785
Salt equivalent	(g)	10.53	(3.0)	9.82	10.34	(2.4)	10.2		11.53	(2.9)	10.78	11.06	(2.6)	11.11	0.346804	*	91.5525	(83.4,100.5)	54.8,153.0	-0.0575987
Sodium	(mg)	4180.45	(1190)	3915.43	4101.48	(934)	4022.67		4561.47	(1140)	4285.62	4373.35	(1017)	4340.17	0.336457		91.0891	(82.3,100.9)	51.8,160.0	-0.0590697
Potassium	(mg)	2984.46	(957)	2787.04	2899.76	(730)	2969.6		3224.94	(1145)	3062.75	3037.71	(921)	2928.67	0.748649	**	93.6894	(85.8,102.2)	57.8,151.9	-0.153278
Calcium	(mg)	652.4	(337)	548.6	627.06	(279)	627.2		634.4	(224)	591.15	597.28	(177)	580.24	0.789622	**	96.2627	(86.1,107.7)	51.8,178.8	0.189177	*
Magnesium	(mg)	326.9	(102)	316.38	319.77	(82)	330.62		334.39	(100)	325.63	315.49	(75)	307.46	0.685966	**	97.4701	(90.0,105.6)	62.7,151.4	-0.0161364
Phosphorus	(mg)	1272.73	(362)	1211.77	1238.72	(267)	1307.09		1286.8	(307)	1300.26	1214.12	(204)	1181.21	0.632364	**	97.769	(89.9,106.3)	61.4,155.6	0.136707
Iron	(mg)	9.72	(3.6)	8.96	9.4	(2.8)	8.99		9.9	(3.1)	10.24	9.35	(2.3)	9.53	0.658995	**	96.8336	(87.8,106.8)	56.4,166.2	0.0614783
Zinc	(mg)	9.81	(2.5)	9.95	9.52	(1.7)	9.65		9.71	(2.5)	9.63	9.11	(1.3)	8.98	0.496735	**	100.599	(93.2,108.6)	65.9,153.6	0.218227
Copper	(mg)	1.37	(0.42)	1.33	1.34	(0.29)	1.35		1.42	(0.40)	1.37	1.35	(0.28)	1.38	0.794294	**	97.9074	(94.2,101.7)	79.2,121.1	-0.00801976
Manganese	(mg)	3.71	(1.62)	3.13	3.61	(1.37)	3.29		3.84	(1.66)	3.28	3.61	(1.30)	3.4	0.814245	**	97.0367	(89.6,105.1)	62.4,151.0	-0.168932	*
Iodine	(μg)	936.38	(1853)	188.3	899.49	(1820)	156.47		1239.58	(2909)	214.24	1088.34	(2509)	223.86	0.109571		60.3817	(27.4,133.3)	0.8,4807.7	0.102383
Selenium	(μg)	57.9	(26)	54.46	56.76	(24)	56.11		66.95	(20)	67.88	64.34	(19)	61.09	0.368565	*	81.4339	(69.2,95.9)	33.0,201.0	0.369512	**
Chromium	(μg)	7.14	(3)	6.73	7.04	(3)	5.84		7.47	(2)	6.99	7.12	(2)	6.72	0.375452	*	93.7773	(83.4,105.4)	49.2,178.8	0.283214
Molybdenum	(μg)	203.96	(85)	196.76	197.07	(68)	183.08		209.9	(85)	194.27	194.76	(59)	194.31	0.730727	**	95.9488	(87.9,104.8)	59.1,155.9	0.0788925
Retinol	(μg)	294.82	(275)	182.03	266.45	(230)	182.86		238.96	(222)	190.39	221.8	(215)	182.44	0.0819297		105.61	(76.0,146.7)	17.2,650.3	0.476437	**
Retinol equivalents	(μg)	648.2	(416)	533.22	610.94	(347)	522.09		607.06	(314)	525.57	569.24	(272)	549.85	0.558173	**	95.6342	(76.9,119.0)	28.6,319.9	0.320919	**
α-carotene	(μg)	486.35	(440)	437.05	472.38	(388)	423.16		431.75	(273)	407	421.62	(255)	405.76	0.60514	**	99.4822	(78.8,125.6)	27.4,360.6	0.613899	**
β-carotene	(μg)	3728.1	(2710)	3307.31	3586.24	(2435)	3124.53		3630.97	(2390)	2844.84	3479.26	(2170)	2614.42	0.701991	**	91.5837	(72.5,115.6)	25.2,332.2	0.290473	**
β-Cryptoxanthin	(μg)	296.78	(541)	103.43	316.56	(640)	90.16		232.73	(272)	128.08	230.67	(289)	117.65	0.471804	**	89.3059	(55.5,143.8)	6.4,1241.4	0.334861	*
β-carotene equivalents	(μg)	4169.77	(2888)	3778.28	4014.57	(2570)	3810.5		4187.77	(2643)	3268.12	3983.51	(2342)	3055.75	0.735376	**	90.636	(73.3,112.1)	28.0,293.2	0.272687	**
Vitamin D	(μg)	9.92	(8.8)	6.93	9.65	(8.4)	7.84		10.34	(6.0)	9.85	9.95	(6.9)	8.9	0.545223	**	80.2642	(61.6,104.6)	18.6,347.1	0.314802	*
α-Tocopherol	(mg)	8.84	(3.9)	7.82	8.51	(3.2)	7.69		9.1	(3.3)	8.05	8.55	(2.6)	7.73	0.660927	**	94.7286	(84.5,106.2)	50.3,178.3	0.131623
β-Tocopherol	(mg)	0.45	(0.2)	0.4	0.44	(0.2)	0.46		0.45	(0.1)	0.45	0.43	(0.1)	0.43	0.0482349		99.1234	(94.5,104.0)	76.0,129.3	-0.130632
γ-tocopherol	(mg)	12.83	(6.1)	10.46	12.35	(5.0)	10.79		12.95	(4.8)	12.33	11.93	(3.2)	12.24	0.414278	*	96.1475	(83.1,111.3)	42.9,215.6	0.371912	**
δ-tocopherol	(mg)	3.21	(1.5)	2.94	3.13	(1.2)	3.06		3.39	(1.2)	3.25	3.17	(0.9)	3.11	0.431204	*	94.0425	(83.8,105.5)	49.8,177.8	0.339259	**
Vitamin K	(μg)	309.46	(213)	241.61	302.28	(195)	230.17		326.89	(181)	306.06	306.26	(159)	265.89	0.7593	**	89.742	(77.4,104.0)	39.7,202.9	0.169714
Vitamin B1	(mg)	1.07	(0.37)	1.03	1.05	(0.31)	0.99		1.2	(0.35)	1.19	1.14	(0.23)	1.09	0.523898	**	93.9727	(88.4,99.9)	67.0,131.8	0.19458
Vitamin B2	(mg)	1.56	(0.61)	1.44	1.52	(0.45)	1.45		1.58	(0.46)	1.59	1.5	(0.34)	1.45	0.816681	**	98.2264	(92.7,104.1)	71.4,135.1	0.168867
Niacin	(mg)	21.57	(6.7)	21.63	21.27	(6.2)	22.47		22.6	(6.4)	22.82	21.47	(4.9)	21.54	0.606453	**	94.8808	(86.1,104.5)	55.5,162.2	0.0494845
Vitamin B6	(mg)	1.54	(0.53)	1.5	1.52	(0.45)	1.48		1.64	(0.55)	1.53	1.55	(0.43)	1.51	0.548053	**	96.3943	(90.2,103.0)	66.8,139.1	-0.0852159
Vitamin B12	(μg)	8.86	(7.0)	6.71	8.62	(6.7)	7.35		9.12	(4.5)	9.61	8.72	(4.7)	8.72	0.448409	**	88.4305	(71.3,109.7)	26.9,290.3	0.312563	*
Folate	(μg)	383.05	(160)	324.31	374.33	(138)	353.01		430.29	(190)	381.63	405.23	(157)	368.21	0.731967	**	90.3595	(81.1,100.7)	49.6,164.8	-0.108331
Pantothenic acid	(mg)	7.06	(1.97)	7.12	6.89	(1.38)	6.65		7.47	(2.03)	7.78	7.02	(1.30)	6.93	0.648468	**	95.1963	(88.5,102.4)	63.6,142.5	0.0383623
Biotin	(μg)	31.97	(12.1)	28.34	31.12	(9.9)	31.44		35.19	(12.4)	32.12	33.49	(10.6)	34.26	0.719904	**	90.417	(81.9,99.8)	52.3,156.3	0.0225927
Vitamin C	(mg)	105.23	(49)	104.66	102.83	(49)	97.96		135.85	(75)	125.64	127.91	(66)	110	0.707248	**	81.0405	(67.5,97.3)	29.6,222.1	-0.0791749
Ethanol	(g)	22.88	(29.3)	10.65	22.94	(29.4)	10.65		17.36	(21.3)	7.64	16.79	(20.8)	8.39	0.902843	**	106.25	(82.3,137.2)	25.8,437.2	0.149005	**
Median (minimum to maximum)															0.582567	( 0.02~0.90 )
SD, standard deviation; Pearson's CC, Pearson's correlation coefficient; bias, the mean difference between methods; 95% CI, 95% confidence interval;
LOA, 95% limits of agreement [Mean difference ±1.96*(standard deviation of differences)], Expressed as p values *：p<0.05,**：p<0.01
a 3d-Web24HR: Using the AWARDJP by web-based 24-hour recall dietary survey method. In the entire study period, the two- or three- times Web24HRs.
b 12d-WFR：12days of weighed dietary records conducted during the entire study period a year.
c Exponential transform [mean(Web24HR − WFR)] as a ratio of the WFR (all dietary intake data were log-transformed).
e.g., 110% indicates overestimation by 10%, and 90% indicates underestimation by 10%.
d Regression slope of mean of both methods on difference between methods. P-value for regression slope. When the response and explanatory variables are natural logarithms,
variable by β%. a 1% increase in the explanatory variable increases the response
Table S12-2. Pearson correlation coefficients and Bland-Altman method between energy and nutrient intakes of each dietary exposure assessment method and 3-d Web24HR using 12-d WFR during as a comparison standard [Women/Interviewer-administered].
		3d-Web24HR intakea							12d-WFR intakeb						Pearson's CC Energy Adjustment		Brand Altman Methodc,d
		Crude			Energy Adjustment				Crude			Energy Adjustment
		mean	(SD)	median	mean	(SD)	median		mean	(SD)	median	mean	(SD)	median			Bias(95％CI),%		95%LOA,%	β
Women（n=61）
Energy	(kcal)	1986.7	(450)	1937.37	1986.7	(450)	1937.37		1853.14	(331)	1810.24	1853.14	(331)	1810.24	0.648157	**	106.049	(101.2,111.1)	74.2,151.6	0.196595
Water content	(g)	1773.91	(570.0)	1660	1729.68	(428.8)	1677.3		2302.41	(690.8)	2128.19	2249.13	(488.2)	2204.44	0.28167	*	76.5327	(71.0,82.5)	43.3,135.4	0.0594464
Protein	(g)	78.36	(20.0)	77.85	76.29	(12.0)	73.78		72.21	(16.1)	73.98	70.7	(8.2)	70.38	0.375725	**	107.424	(100.8,114.5)	65.8,175.5	0.23546
The sum of amino acid residues	(g)	24.83	(8.4)	24.25	24.04	(6.1)	24.01		25.65	(8.3)	24.9	24.93	(5.8)	23.31	0.323584	*	96.1131	(88.2,104.7)	50.0,184.9	0.0105187
Total fat	(g)	66.79	(19.9)	63.72	64.63	(12.2)	63.79		64.06	(13.4)	62.5	63	(7.6)	62.09	0.36928	**	101.878	(95.2,109.0)	60.7,170.9	0.218141
Saturated fatty acids	(g)	20.02	(6.58)	19.13	19.46	(4.83)	18.44		18.5	(3.86)	19.05	18.32	(3.13)	17.85	0.404666	**	104.48	(96.6,113.0)	57.2,190.9	0.376781
Monounsaturated fatty acids	(g)	23.49	(7.81)	22.71	22.62	(4.97)	22.39		22.85	(5.55)	22.45	22.4	(3.27)	22.4	0.397661	**	100.06	(93.2,107.4)	58.1,172.4	0.243009
Polyunsaturated fatty acids	(g)	13.71	(5.4)	12.83	13.18	(3.7)	12.96		13.4	(3.7)	13.31	13.08	(2.3)	12.94	0.282592	*	98.66	(91.1,106.9)	53.4,182.1	0.157643
n-3 polyunsaturated fatty acids	(g)	2.38	(1.2)	2.19	2.32	(1.0)	2.24		2.34	(0.9)	2.3	2.26	(0.6)	2.09	0.387784	**	99.0021	(91.5,107.1)	54.1,181.0	0.375124
n-6 polyunsaturated fatty acids	(g)	11.2	(4.5)	10.66	10.75	(3.1)	10.55		10.88	(3.0)	11.33	10.66	(2.0)	10.64	0.25411	*	99.025	(91.3,107.4)	53.2,184.4	0.15298
Triacylglycerol equivalents	(g)	59.06	(19.1)	56.14	56.78	(11.4)	57.11		56.09	(12.5)	54.57	55.03	(7.0)	54.03	0.309551	*	102.283	(95.1,110.0)	58.6,178.5	0.286072
Cholesterol	(mg)	381.47	(193)	354.45	359.93	(142)	341.88		316.28	(102)	286.81	308.93	(73)	292.83	0.375794	**	111.132	(99.0,124.7)	45.9,268.9	0.466822	*
Carbohydrate	(g)	255.59	(60.7)	254.34	249.55	(33.1)	254.61		237.23	(45.8)	231.99	233.53	(20.8)	235.37	0.570162	**	106.442	(101.1,112.0)	71.9,157.6	0.448976	*
Total dietary fiber	(g)	18.34	(6.3)	16.38	17.97	(5.1)	17.16		16.52	(6.9)	14.88	15.92	(4.9)	14.9	0.69591	**	112.603	(105.6,120.0)	69.0,183.7	0.0622216
Soluble dietary fiber	(g)	4.28	(1.3)	4.18	4.22	(1.0)	4.11		3.84	(1.4)	3.59	3.76	(1.1)	3.49	0.57913	**	110.161	(104.5,116.1)	73.6,165.0	0.160173
Insoluble dietary fiber	(g)	13.14	(4.5)	11.69	12.86	(3.7)	12.38		11.98	(5.4)	10.56	11.51	(3.7)	10.67	0.665006	**	111.625	(104.4,119.3)	67.0,186.1	-0.0409332
Ash content	(g)	19.16	(4.5)	19.23	18.9	(3.5)	18.44		18.58	(4.9)	18.53	18.16	(2.9)	17.72	0.465414	**	103.466	(98.0,109.3)	68.2,157.0	0.225421
Salt equivalent	(g)	9.99	(2.6)	9.9	9.92	(2.4)	9.77		9.9	(2.8)	9.23	9.72	(2.0)	9.44	0.326774	*	101.182	(94.7,108.1)	61.1,167.5	0.0975683
Sodium	(mg)	3962.76	(1011)	3887.34	3934.88	(937)	3830.6		3919.64	(1128)	3656.44	3842.47	(795)	3710.92	0.335681	**	101.592	(94.5,109.2)	58.6,176.2	0.0989611
Potassium	(mg)	3019.57	(888)	2902.8	2955.8	(694)	2891.89		2900.26	(1004)	2770.36	2807.82	(700)	2681.27	0.699337	**	105.668	(99.4,112.4)	66.0,169.2	-0.126544
Calcium	(mg)	646.66	(242)	587.42	628.04	(181)	605.91		600.1	(210)	561.05	587.11	(179)	541.3	0.70992	**	107.377	(100.4,114.9)	64.0,180.2	0.391543	**
Magnesium	(mg)	313.95	(95)	303.95	305.85	(69)	300.22		292.44	(88)	293.31	283.93	(59)	280.9	0.693806	**	107.409	(101.0,114.2)	67.1,171.8	0.0290892
Phosphorus	(mg)	1190.56	(320)	1180.93	1156.67	(192)	1147.4		1111.32	(261)	1126.28	1088.11	(157)	1078.35	0.617179	**	106.188	(100.3,112.4)	68.7,164.2	0.209295
Iron	(mg)	9.8	(3.4)	9.67	9.51	(2.4)	9.17		8.96	(3.1)	8.78	8.67	(1.9)	8.31	0.611909	**	108.465	(101.7,115.6)	66.4,177.1	0.204172
Zinc	(mg)	9.28	(2.9)	8.92	9.04	(2.0)	8.6		8.2	(1.8)	8.15	8.05	(1.0)	8.07	0.329468	**	109.931	(103.3,117.0)	68.2,177.1	0.112823
Copper	(mg)	1.33	(0.35)	1.32	1.31	(0.23)	1.35		1.23	(0.34)	1.2	1.21	(0.22)	1.19	0.524313	**	104.563	(100.8,108.4)	79.2,138.1	0.0695958
Manganese	(mg)	3.9	(1.49)	3.48	3.81	(1.18)	3.59		3.89	(2.98)	3.4	3.71	(2.00)	3.21	0.747097	**	104.85	(98.7,111.4)	66.0,166.7	0.057591
Iodine	(μg)	766.84	(2290)	123	711.45	(2078)	122.14		958.68	(1324)	236.89	956.17	(1378)	290.38	0.261905	*	46.1292	(28.6,74.4)	1.2,1780.7	0.267117
Selenium	(μg)	51.33	(23)	46.68	50.05	(21)	44.28		52.69	(19)	50.04	51.45	(14)	50.66	0.329634	**	94.1779	(84.0,105.6)	39.2,226.3	0.63577	**
Chromium	(μg)	7.14	(3)	6.61	7.02	(3)	6.24		6.99	(2)	6.77	6.82	(2)	6.43	0.36095	**	100.098	(90.8,110.4)	47.3,211.7	0.37312
Molybdenum	(μg)	171.58	(67)	155.46	167.73	(57)	159.09		164.2	(58)	164.52	160.26	(49)	150.4	0.484679	**	103.191	(94.2,113.0)	51.4,207.1	0.124117
Retinol	(μg)	260.32	(308)	194.93	236.34	(232)	180.85		236.49	(240)	173.4	233.56	(250)	171.91	0.0818033		100.664	(81.0,125.1)	19.1,530.4	0.64996	*
Retinol equivalents	(μg)	655.1	(379)	570.64	627.58	(311)	572.4		586.2	(318)	476.53	565.6	(287)	485.08	0.292903	*	109.117	(95.2,125.1)	38.3,310.7	0.51198	**
α-carotene	(μg)	544.03	(378)	494.83	542.18	(366)	486.13		455.19	(280)	402.31	447.24	(254)	418.02	0.368057	**	102.749	(80.5,131.1)	15.9,663.9	0.363118	*
β-carotene	(μg)	4210.98	(2804)	3619.56	4130.2	(2635)	3434.24		3422.11	(2132)	2757.74	3224.57	(1634)	2757.66	0.509312	**	116.758	(101.0,135.0)	38.4,355.0	0.352804	*
β-Cryptoxanthin	(μg)	287.09	(370)	119.33	284.87	(363)	89.94		262.83	(294)	160.97	245.68	(281)	144.43	0.303511	*	81.1738	(56.7,116.2)	5.2,1260.2	0.27035
β-carotene equivalents	(μg)	4693.62	(2953)	3961.83	4607.95	(2777)	4012.99		4034.92	(2464)	3273.33	3801.09	(1801)	3485.97	0.504573	**	111.307	(96.9,127.9)	38.5,321.9	0.312066	*
Vitamin D	(μg)	7.47	(5.7)	6.16	7.3	(5.4)	5.63		7.84	(4.8)	6.58	7.45	(4.1)	6.7	0.42272	**	91.0881	(76.9,107.9)	25.0,332.3	0.530618	*
α-Tocopherol	(mg)	8.79	(3.3)	8.24	8.52	(2.6)	8.4		8.31	(4.4)	7.35	7.93	(2.4)	7.48	0.396662	**	105.942	(98.5,114.0)	60.6,185.2	0.296977
β-Tocopherol	(mg)	0.43	(0.2)	0.4	0.43	(0.1)	0.41		0.42	(0.3)	0.38	0.41	(0.3)	0.39	0.203616		101.646	(98.0,105.4)	77.0,134.2	0.559336	*
γ-tocopherol	(mg)	12.36	(5.4)	11.09	11.87	(4.1)	11.64		11.62	(3.8)	11.49	11.33	(2.7)	11.48	0.263415	*	101.433	(92.1,111.7)	48.4,212.6	0.251689
δ-tocopherol	(mg)	3.16	(1.5)	2.92	3.08	(1.2)	2.85		2.93	(1.0)	2.86	2.88	(0.8)	2.81	0.340843	**	102.832	(94.6,111.8)	54.2,195.0	0.278106
Vitamin K	(μg)	310.88	(191)	288.09	302.87	(175)	274.15		302.11	(169)	277.59	283.1	(126)	243.62	0.477468	**	99.2811	(86.4,114.1)	34.2,288.4	0.162175
Vitamin B1	(mg)	1.02	(0.31)	0.93	1.01	(0.25)	0.97		1.02	(0.25)	0.99	1.01	(0.17)	1.01	0.477587	**	99.6826	(96.6,102.9)	78.2,127.0	0.218254
Vitamin B2	(mg)	1.5	(0.44)	1.43	1.47	(0.31)	1.45		1.43	(0.41)	1.35	1.41	(0.29)	1.33	0.545249	**	102.72	(98.9,106.7)	76.9,137.3	0.31344	*
Niacin	(mg)	18.96	(5.9)	17.77	18.49	(4.3)	18.26		19.12	(5.6)	19.08	18.6	(3.5)	19.03	0.446569	**	98.8313	(92.1,106.1)	57.6,169.6	0.123174
Vitamin B6	(mg)	1.4	(0.44)	1.4	1.38	(0.35)	1.3		1.37	(0.47)	1.35	1.33	(0.29)	1.3	0.629209	**	101.551	(97.6,105.6)	75.2,137.2	-0.0123084
Vitamin B12	(μg)	8.06	(5.6)	5.91	7.74	(5.0)	6.18		7.47	(4.2)	6.96	7.19	(3.7)	6.02	0.252628	*	100.711	(84.5,120.0)	26.3,385.8	0.399936
Folate	(μg)	391.75	(146)	373.04	379.89	(116)	361.32		397.39	(175)	358.84	378.49	(119)	344.77	0.603287	**	100.415	(92.8,108.6)	55.1,183.0	-0.113162
Pantothenic acid	(mg)	6.78	(1.91)	6.68	6.6	(1.15)	6.45		6.41	(1.65)	6.24	6.28	(1.01)	6.04	0.469302	**	104.472	(99.2,110.1)	70.2,155.6	-0.00807463
Biotin	(μg)	31.46	(12.2)	30.01	30.47	(8.9)	30.35		30.97	(11.2)	28.78	30.05	(8.7)	28.62	0.403162	**	101.227	(92.5,110.7)	50.9,201.4	0.0713821
Vitamin C	(mg)	114.52	(54)	101.89	112.27	(49)	102.35		125.39	(68)	107.99	117.6	(48)	103.04	0.722268	**	92.9565	(85.3,101.3)	48.1,179.8	-0.168728
Ethanol	(g)	6.12	(16.4)	0.4	4.84	(11.8)	0.45		4.04	(10.3)	0.47	3.33	(6.8)	0.87	0.698923	**	103.649	(85.0,126.4)	22.7,473.8	0.193721	*
Median(minimum to maximum)															0.404666	( 0.08~0.75 )
SD, standard deviation; Pearson's CC, Pearson's correlation coefficient; bias, the mean difference between methods; 95% CI, 95% confidence interval;
LOA, 95% limits of agreement [Mean difference ±1.96*(standard deviation of differences)], Expressed as p values *：p<0.05,**：p<0.01
a 3d-Web24HR: Using the AWARDJP by web-based 24-hour recall dietary survey method. In the entire study period, the two- or three- times Web24HRs.
b 12d-WFR：12days of weighed dietary records conducted during the entire study period a year.
c Exponential transform [mean(Web24HR − WFR)] as a ratio of the WFR (all dietary intake data were log-transformed).
e.g., 110% indicates overestimation by 10%, and 90% indicates underestimation by 10%.
d Regression slope of mean of both methods on difference between methods. P-value for regression slope. When the response and explanatory variables are natural logarithms,
variable by β%. a 1% increase in the explanatory variable increases the response

## Sheet: S13,14
Table S13. Pearson correlation coefficients and Bland-Altman method between energy and nutrient intakes of each dietary exposure assessment method and 3-d Web24HR using 12-d WFR during as a comparison standard [Overall/Self-administered].
		3d-Web24HR intakea							12d-WFR intakeb						Pearson's CC Energy Adjustment		Brand Altman Methodc,d
		Crude			Energy Adjustment				Crude			Energy Adjustment
		mean	(SD)	median	mean	(SD)	median		mean	(SD)	median	mean	(SD)	median			Bias(95％CI),%		95%LOA,%	β
Self-administered（n=111)
Energy	(kcal)	2154.58	(802)	1942.46	2154.58	(802)	1942.46		1993.18	(404)	1970.68	1993.18	(404)	1970.68	0.486565	**	100.545	(99.8,101.3)	93.3,108.4	0.609244	**
Water content	(g)	1520.05	(540.4)	1427.97	1486.34	(365.7)	1436.32		2150.72	(544.9)	2113.91	2152.29	(421.2)	2095.92	0.457162	**	68.9055	(64.8,73.3)	36.3,130.6	0.405324	**
Protein	(g)	80.72	(31.0)	74.48	77.3	(12.8)	77.22		71.48	(16.3)	70.05	71.47	(10.7)	71	0.457239	**	108.698	(102.3,115.5)	58.0,203.7	0.571327	**
The sum of amino acid residues	(g)	23.76	(8.5)	21.87	23.41	(6.5)	22.88		24.35	(7.9)	23.87	24.29	(6.3)	22.96	0.149061		96.7746	(90.4,103.7)	47.3,197.9	0.13575
Total fat	(g)	69.03	(33.4)	59.33	64.23	(13.2)	63.63		67.07	(16.1)	64.42	66.99	(10.4)	66.41	0.349014	**	95.8786	(88.7,103.6)	42.9,214.5	0.812724	**
Saturated fatty acids	(g)	21.31	(11.88)	18.12	19.59	(4.97)	19.81		19.72	(5.01)	18.79	19.7	(3.36)	19.6	0.339851	**	98.5877	(90.9,106.9)	42.3,229.8	0.884397	**
Monounsaturated fatty acids	(g)	24.8	(13.31)	21.48	22.93	(5.69)	22.45		24.51	(6.63)	23.39	24.48	(4.71)	23.77	0.363856	**	93.7153	(86.3,101.8)	39.6,221.8	0.775532	**
Polyunsaturated fatty acids	(g)	13.42	(5.5)	12.56	12.87	(3.1)	12.68		13.35	(3.4)	12.95	13.38	(2.6)	12.84	0.278394	**	96.4434	(90.0,103.4)	46.9,198.4	0.611811	**
n-3 polyunsaturated fatty acids	(g)	2.23	(1.3)	1.91	2.17	(1.1)	1.96		2.14	(0.8)	2	2.14	(0.7)	2.05	0.454943	**	99.2934	(93.4,105.6)	52.3,188.6	0.483386	**
n-6 polyunsaturated fatty acids	(g)	11.07	(4.7)	10.14	10.63	(2.6)	10.5		11.02	(2.8)	10.72	11.06	(2.2)	10.83	0.29191	**	96.2956	(89.9,103.2)	46.9,197.8	0.643877	**
Triacylglycerol equivalents	(g)	61.75	(30.5)	54.18	57.29	(11.9)	56.65		59.02	(14.5)	57.17	58.93	(9.4)	58.5	0.36972	**	97.2105	(89.8,105.2)	42.7,221.1	0.804927	**
Cholesterol	(mg)	452.59	(282)	383.27	424.14	(192)	398.34		344.07	(114)	316.71	342.24	(92)	331.37	0.421681	**	118.227	(106.7,131.1)	40.4,345.9	0.69667	**
Carbohydrate	(g)	279.84	(112.2)	249.53	269.39	(50.3)	267.93		254.57	(61.0)	244.89	254.57	(41.0)	253.88	0.694035	**	106.056	(100.6,111.9)	60.9,184.7	0.483676	**
Total dietary fiber	(g)	15.78	(7.0)	14.39	15.34	(4.9)	14.56		14.27	(4.3)	13.72	14.33	(4.0)	13.77	0.402101	**	106.252	(98.9,114.2)	50.2,224.9	0.436743	**
Soluble dietary fiber	(g)	3.97	(1.8)	3.6	3.87	(1.3)	3.65		3.48	(1.2)	3.32	3.49	(1.2)	3.24	0.363992	**	108.201	(101.3,115.6)	54.5,214.9	0.464337	**
Insoluble dietary fiber	(g)	11.38	(5.2)	10.28	11.09	(3.7)	10.48		10.23	(3.1)	9.94	10.29	(3.0)	10.08	0.404536	**	106.839	(99.7,114.5)	52.0,219.4	0.399425	**
Ash content	(g)	17.88	(5.6)	16.9	17.55	(3.7)	17.44		17.56	(4.0)	17.63	17.54	(2.8)	17.1	0.529608	**	100.071	(95.2,105.2)	59.4,168.6	0.310383	**
Salt equivalent	(g)	9.74	(3.3)	9.45	9.63	(2.7)	9.22		9.81	(2.6)	9.62	9.8	(2.0)	9.63	0.357097	**	97.6734	(92.4,103.3)	54.6,174.7	0.302253	*
Sodium	(mg)	3855.72	(1301)	3721.56	3808.86	(1081)	3658.08		3880.62	(1004)	3796.56	3868.81	(771)	3818.61	0.355624	**	97.3942	(91.6,103.6)	51.1,185.5	0.292659	*
Potassium	(mg)	2685.12	(1060)	2403.5	2601.66	(706)	2485.56		2579.14	(715)	2502	2576.27	(556)	2466.56	0.709619	**	100.663	(94.8,106.9)	53.9,188.0	0.396182	**
Calcium	(mg)	577.18	(279)	526.16	553.8	(202)	545.14		533.34	(158)	519.73	533.38	(142)	514.16	0.518795	**	101.935	(94.3,110.2)	45.3,229.4	0.497096	**
Magnesium	(mg)	278.01	(97)	256.3	270.9	(60)	265.28		266.95	(70)	260.28	267.19	(57)	255.22	0.628153	**	102.006	(96.5,107.8)	57.4,181.4	0.287239	**
Phosphorus	(mg)	1158.74	(429)	1039.26	1114.17	(202)	1095.23		1071.04	(252)	1049.72	1070.05	(177)	1045.62	0.529066	**	104.716	(98.7,111.1)	56.6,193.9	0.474761	**
Iron	(mg)	8.93	(3.7)	8.24	8.64	(2.3)	8.32		8.12	(2.1)	8.07	8.15	(1.9)	7.72	0.413429	**	105.545	(99.3,112.1)	56.1,198.6	0.493702	**
Zinc	(mg)	9.56	(4.3)	8.59	9.11	(1.9)	8.89		8.34	(1.9)	7.98	8.36	(1.2)	8.3	0.362456	**	108.097	(101.9,114.7)	58.4,200.2	0.722667	**
Copper	(mg)	1.31	(0.50)	1.22	1.28	(0.27)	1.22		1.18	(0.30)	1.16	1.19	(0.23)	1.17	0.40911	**	104.722	(101.1,108.5)	72.7,151.0	0.52754	**
Manganese	(mg)	3.31	(2.11)	3.01	3.24	(1.69)	3.01		3.55	(2.55)	2.93	3.59	(2.59)	3.03	0.325012	**	97.1287	(90.6,104.2)	46.9,201.3	-0.253514
Iodine	(μg)	451.75	(1260)	100.98	400.8	(996)	104.81		975.68	(1730)	223.49	976.81	(1610)	190.75	0.120676		42.816	(29.3,62.6)	0.8,2247.5	-0.182831
Selenium	(μg)	47.94	(27)	41.53	46.57	(21)	42.71		47.87	(19)	43.19	47.87	(18)	43.65	0.176565		94.3182	(85.3,104.3)	33.0,269.2	0.502722	**
Chromium	(μg)	8.03	(6)	5.79	7.36	(4)	6.21		6.48	(2)	6.31	6.47	(2)	6.38	0.251818	**	104.551	(94.1,116.2)	34.9,313.0	1.04497	**
Molybdenum	(μg)	180.08	(69)	182.71	177.79	(60)	170.26		165.18	(56)	158.43	165.68	(50)	160.65	0.548812	**	107.033	(100.4,114.1)	55.1,207.9	0.181082
Retinol	(μg)	299.35	(520)	196.18	293.24	(514)	174.9		232.64	(201)	184.92	234.75	(211)	175.81	0.136243		104.569	(88.0,124.3)	17.3,632.8	0.446912	**
Retinol equivalents	(μg)	629.59	(571)	515.18	620.03	(547)	530.45		513.14	(250)	453.64	513.74	(243)	448.67	-0.0823188		111.693	(97.8,127.6)	28.0,446.3	0.547384	**
α-carotene	(μg)	481.73	(323)	385.2	479.71	(315)	397.85		380.4	(179)	363.15	379.98	(174)	364.71	0.0229844		103.183	(83.5,127.6)	11.3,941.5	1.03972	**
β-carotene	(μg)	3486.36	(2369)	3165.06	3457.13	(2282)	3029.78		2547.43	(1135)	2237.59	2529.57	(995)	2529.9	0.309822	**	114.134	(98.3,132.6)	24.0,542.9	0.855187	**
β-Cryptoxanthin	(μg)	219.97	(447)	53.25	220.01	(481)	53.11		182.52	(223)	83.94	178.35	(202)	88.7	0.369726	**	72.8267	(56.5,93.9)	5.1,1031.3	0.311641	*
β-carotene equivalents	(μg)	3888.59	(2485)	3715.91	3857.84	(2383)	3458.29		3137.8	(1507)	2895.36	3124.28	(1359)	2975.3	0.249131	**	107.951	(93.3,124.9)	23.6,493.4	0.7573	**
Vitamin D	(μg)	8.26	(7.8)	5.76	7.94	(6.7)	5.71		6.14	(4.4)	5.48	6.14	(4.1)	5.23	0.495527	**	113.165	(99.6,128.6)	29.9,427.6	0.402538	**
α-Tocopherol	(mg)	8.12	(3.9)	7.05	7.75	(2.5)	7.62		7.71	(2.9)	7.37	7.7	(2.6)	7.16	0.364541	**	100.438	(93.2,108.3)	45.9,219.7	0.463731	**
β-Tocopherol	(mg)	0.43	(0.2)	0.4	0.43	(0.2)	0.44		0.42	(0.2)	0.4	0.43	(0.2)	0.41	0.0313342		100.306	(97.0,103.7)	71.1,141.6	0.454049	**
γ-tocopherol	(mg)	11.43	(5.2)	10.29	11.05	(3.6)	10.64		11.11	(3.1)	10.79	11.13	(2.7)	10.75	0.219929	*	98.006	(90.6,106.0)	43.4,221.1	0.526788	**
δ-tocopherol	(mg)	2.83	(1.4)	2.56	2.78	(1.1)	2.57		2.78	(1.0)	2.64	2.8	(0.9)	2.63	0.175021		98.5337	(92.1,105.5)	48.6,199.9	0.465134	**
Vitamin K	(μg)	297.55	(195)	258.97	292.68	(176)	270.28		246.36	(106)	225.73	247.57	(103)	227.69	0.426988	**	109.07	(97.6,121.9)	34.1,348.7	0.535703	**
Vitamin B1	(mg)	1.07	(0.45)	1.01	1.05	(0.28)	1.04		1.02	(0.25)	0.98	1.03	(0.20)	1.01	0.229911	*	101.089	(97.5,104.8)	69.2,147.6	0.691809	**
Vitamin B2	(mg)	1.42	(0.58)	1.26	1.39	(0.34)	1.38		1.33	(0.34)	1.3	1.34	(0.27)	1.3	0.419646	**	102.36	(98.4,106.5)	67.9,154.3	0.562126	**
Niacin	(mg)	18.03	(8.0)	16.09	17.41	(5.1)	16.71		18.04	(5.8)	17.3	18.03	(4.7)	17.29	0.538372	**	96.6113	(90.5,103.2)	48.8,191.3	0.383327	**
Vitamin B6	(mg)	1.34	(0.53)	1.24	1.32	(0.37)	1.26		1.23	(0.39)	1.19	1.24	(0.30)	1.2	0.60435	**	103.646	(100.2,107.2)	72.6,147.9	0.34638	**
Vitamin B12	(μg)	7.29	(7.1)	4.98	6.9	(5.5)	4.89		5.84	(3.5)	5.05	5.81	(3.1)	5.01	0.422385	**	103.096	(91.4,116.3)	29.4,361.9	0.586478	**
Folate	(μg)	319.5	(121)	287.69	313.13	(92)	316.14		337.68	(116)	326.19	338.22	(106)	320.61	0.45558	**	93.5605	(87.1,100.5)	44.2,198.2	0.124055
Pantothenic acid	(mg)	6.91	(2.29)	6.46	6.73	(1.20)	6.63		6.17	(1.44)	6.04	6.18	(0.98)	6.12	0.486835	**	108.326	(103.3,113.6)	66.2,177.3	0.390612	**
Biotin	(μg)	26.8	(11.7)	24.71	26.35	(9.8)	25.43		27.58	(8.8)	26.38	27.62	(8.2)	26.61	0.547102	**	94.0513	(87.9,100.6)	46.4,190.6	0.354424	**
Vitamin C	(mg)	88.93	(54)	82.9	87.51	(48)	81.72		96.28	(39)	94.39	95.83	(34)	91.76	0.61093	**	85.9521	(78.5,94.1)	33.5,220.7	0.414228	**
Ethanol	(g)	9.1	(17.3)	0.74	8.95	(16.6)	0.65		8.98	(14.3)	0.64	8.57	(13.4)	0.95	0.797103	**	96.937	(82.0,114.6)	17.0,553.5	-0.0264295
Median (minimum to maximum)															0.402101	(-0.08~0.80 )
SD, standard deviation; Pearson's CC, Pearson's correlation coefficient; bias, the mean difference between methods; 95% CI, 95% confidence interval;
LOA, 95% limits of agreement [Mean difference ±1.96*(standard deviation of differences)], Expressed as p values *：p<0.05,**：p<0.01
a 3d-Web24HR: Using the AWARDJP by web-based 24-hour recall dietary survey method. In the entire study period, the two- or three- times Web24HRs.
b 12d-WFR：12days of weighed dietary records conducted during the entire study period a year.
c Exponential transform [mean(Web24HR − WFR)] as a ratio of the WFR (all dietary intake data were log-transformed).
e.g., 110% indicates overestimation by 10%, and 90% indicates underestimation by 10%.
d Regression slope of mean of both methods on difference between methods. P-value for regression slope. When the response and explanatory variables are natural logarithms,
variable by β%. a 1% increase in the explanatory variable increases the response
Table S14. Pearson correlation coefficients and Bland-Altman method between energy and nutrient intakes of each dietary exposure assessment method and 3-d Web24HR using 12-d WFR during as a comparison standard [Overall/Interviewer-administered].
		3d-Web24HR intakea							12d-WFR intakeb						Pearson's CC Energy Adjustment		Brand Altman Methodc,d
		Crude			Energy Adjustment				Crude			Energy Adjustment
		mean	(SD)	median	mean	(SD)	median		mean	(SD)	median	mean	(SD)	median			Bias(95％CI),%		95%LOA,%	β
Interviewer-administered（n=94）
Energy	(kcal)	2095.59	(508)	2019.75	2095.59	(508)	2019.75		2027.23	(456)	1980.07	2027.23	(456)	1980.07	0.606262	**	100.365	(99.8,100.9)	95.1,105.9	0.164593
Water content	(g)	1845.06	(647.8)	1746.96	1819.14	(720.4)	1705.1		2394.9	(727.2)	2238.7	2305.81	(493.2)	2218.79	0.240046	*	76.4432	(71.7,81.5)	41.6,140.5	0.481338
Protein	(g)	80.82	(20.9)	80.35	78.64	(13.9)	77.28		77.29	(19.2)	75.91	74.56	(11.4)	75.02	0.524232	**	103.894	(98.6,109.4)	63.2,170.9	0.180816
The sum of amino acid residues	(g)	25.35	(8.5)	24.59	24.64	(6.4)	24.31		27.79	(9.3)	26.57	26.7	(7.1)	25.87	0.439771	**	91.3767	(85.7,97.5)	49.3,169.2	0.86916
Total fat	(g)	66.77	(19.9)	67.14	64.27	(12.4)	63.92		66.92	(16.3)	66.86	64.4	(9.0)	63.78	0.36939	**	98.0486	(92.2,104.2)	54.5,176.3	0.00720943	**
Saturated fatty acids	(g)	19.48	(6.65)	19.19	18.77	(4.72)	18.08		19.04	(4.54)	19.48	18.46	(3.31)	18.09	0.247161	*	99.2981	(92.4,106.8)	49.7,198.6	0.000263522	**
Monounsaturated fatty acids	(g)	23.67	(8.04)	23.46	22.68	(5.42)	22.47		24.1	(6.68)	23.35	23.1	(4.04)	22.66	0.48592	**	96.2024	(90.1,102.7)	51.6,179.2	0.00537751	**
Polyunsaturated fatty acids	(g)	13.95	(5.3)	12.86	13.41	(3.8)	13.2		14.22	(4.5)	14.12	13.6	(2.8)	13.61	0.363585	**	95.8858	(89.8,102.4)	51.1,180.1	0.00389865	**
n-3 polyunsaturated fatty acids	(g)	2.52	(1.3)	2.26	2.45	(1.2)	2.27		2.53	(1.1)	2.34	2.4	(0.8)	2.24	0.483657	**	97.23	(90.9,104.1)	50.8,186.1	0.00480393	**
n-6 polyunsaturated fatty acids	(g)	11.3	(4.5)	10.41	10.85	(3.2)	10.59		11.49	(3.6)	11.59	11.02	(2.3)	11.12	0.299967	**	95.87	(89.6,102.6)	50.3,182.7	0.00369054	**
Triacylglycerol equivalents	(g)	58.94	(18.9)	58.44	56.4	(11.6)	56.8		58.8	(14.9)	57.69	56.44	(8.3)	56.27	0.355805	**	97.9672	(91.8,104.6)	52.6,182.5	0.00177533	**
Cholesterol	(mg)	397.12	(186)	368.79	376.02	(143)	361.47		333.59	(111)	315.01	321.62	(84)	314.61	0.468645	**	111.219	(101.4,121.9)	46.1,268.2	8.91117e-07	**
Carbohydrate	(g)	269.11	(81.4)	260.6	259.89	(42.8)	263.31		260.58	(65.8)	250.94	251.42	(36.4)	245.27	0.684368	**	101.86	(96.9,107.1)	63.2,164.3	0.0124944	*
Total dietary fiber	(g)	17.89	(6.3)	16.65	17.48	(5.3)	17.13		17.12	(6.9)	15.99	16.43	(5.2)	15.39	0.728795	**	105.42	(99.8,111.4)	62.4,178.0	0.328248
Soluble dietary fiber	(g)	4.18	(1.3)	4.06	4.1	(1.1)	4.01		3.98	(1.4)	3.82	3.87	(1.2)	3.6	0.643192	**	104.191	(99.4,109.2)	66.3,163.8	0.775862
Insoluble dietary fiber	(g)	12.86	(4.6)	11.75	12.56	(3.8)	12.27		12.45	(5.4)	11.47	11.91	(4.0)	11.26	0.734036	**	104.94	(99.5,110.7)	62.8,175.4	0.0825046
Ash content	(g)	19.32	(4.8)	19.29	18.99	(3.6)	18.76		19.48	(5.0)	19.83	18.86	(3.3)	18.3	0.48768	**	99.3451	(94.9,103.9)	64.4,153.2	0.826733
Salt equivalent	(g)	10.18	(2.7)	9.86	10.07	(2.4)	10.1		10.47	(3.0)	9.58	10.19	(2.3)	9.89	0.342974	**	97.6909	(92.6,103.1)	58.5,163.2	0.661648
Sodium	(mg)	4039.18	(1076)	3899.99	3993.37	(934)	4010.8		4144.97	(1168)	3785.01	4028.84	(910)	3902.98	0.344683	**	97.7735	(92.2,103.7)	55.8,171.4	0.649756
Potassium	(mg)	3007.25	(908)	2894.83	2936.13	(703)	2897.88		3014.24	(1061)	2784.68	2888.53	(787)	2776.43	0.708895	**	101.298	(96.3,106.6)	62.3,164.7	0.0638084
Calcium	(mg)	648.67	(277)	577.79	627.7	(219)	608.55		612.15	(214)	577.88	590.68	(177)	561.76	0.728942	**	103.336	(97.4,109.6)	58.9,181.2	0.0213806	*
Magnesium	(mg)	318.49	(97)	305.97	310.73	(74)	307.01		307.17	(94)	304.88	295.01	(66)	292.35	0.687996	**	103.809	(98.9,109.0)	65.1,165.5	0.848122
Phosphorus	(mg)	1219.41	(336)	1185.64	1185.48	(223)	1164.26		1172.93	(289)	1161.62	1132.34	(184)	1125.99	0.631499	**	103.153	(98.4,108.1)	65.7,161.8	0.159207
Iron	(mg)	9.77	(3.4)	9.58	9.47	(2.5)	9.13		9.29	(3.1)	9.43	8.91	(2.1)	8.65	0.620858	**	104.231	(98.8,110.0)	62.2,174.7	0.52221
Zinc	(mg)	9.47	(2.8)	9.47	9.21	(1.9)	8.87		8.73	(2.2)	8.31	8.42	(1.2)	8.47	0.406823	**	106.56	(101.5,111.9)	67.0,169.5	0.0535583
Copper	(mg)	1.35	(0.37)	1.32	1.32	(0.25)	1.35		1.3	(0.37)	1.25	1.26	(0.25)	1.25	0.639304	**	102.177	(99.4,105.0)	78.5,132.9	0.933538
Manganese	(mg)	3.83	(1.53)	3.44	3.74	(1.25)	3.52		3.87	(2.59)	3.36	3.68	(1.78)	3.24	0.758587	**	102.038	(97.3,107.1)	64.4,161.5	0.033867	*
Iodine	(μg)	826.36	(2138)	163.82	777.46	(1983)	136.73		1057.29	(2015)	220.47	1002.57	(1842)	232.6	0.201455		50.7021	(33.7,76.3)	1.0,2523.4	0.547921
Selenium	(μg)	53.64	(24)	51.12	52.41	(22)	46.52		57.7	(20)	52.41	55.97	(17)	53.73	0.361355	**	89.4914	(81.5,98.2)	36.7,218.3	0.00696183	**
Chromium	(μg)	7.14	(3)	6.62	7.03	(3)	5.98		7.16	(2)	6.94	6.93	(2)	6.58	0.3649	**	97.8321	(90.8,105.4)	47.9,199.7	0.0591765
Molybdenum	(μg)	182.95	(75)	163.36	178.03	(62)	163.35		180.24	(71)	168.03	172.37	(55)	161.81	0.597561	**	100.588	(94.2,107.4)	53.5,189.1	0.387137
Retinol	(μg)	272.43	(296)	190.19	246.91	(231)	181.86		237.35	(233)	179.87	229.43	(237)	174.31	0.0811602		102.373	(85.6,122.4)	18.5,565.4	0.00452907	**
Retinol equivalents	(μg)	652.68	(390)	556.14	621.74	(322)	532		593.52	(315)	488.79	566.88	(280)	505.17	0.405887	**	104.18	(92.8,116.9)	34.5,314.9	0.00760075	**
α-carotene	(μg)	523.78	(399)	468.55	517.68	(374)	464.72		446.96	(276)	406.36	438.24	(253)	415.19	0.438795	**	101.59	(85.2,121.1)	19.0,544.3	1.2254e-06	**
β-carotene	(μg)	4041.46	(2766)	3566.48	3939.24	(2567)	3420.7		3495.44	(2216)	2761.67	3313.98	(1833)	2706.62	0.596238	**	107.216	(94.7,121.4)	32.5,353.2	0.00276173	**
β-Cryptoxanthin	(μg)	290.49	(435)	107.11	295.99	(475)	90.05		252.27	(285)	150.1	240.41	(282)	142.03	0.368033	**	83.9407	(63.4,111.2)	5.7,1238.4	0.017163	*
β-carotene equivalents	(μg)	4509.72	(2925)	3899.98	4399.63	(2707)	3988.72		4088.58	(2515)	3270.72	3865.13	(1997)	3443.99	0.615959	**	103.562	(92.2,116.3)	34.0,315.3	0.00395468	**
Vitamin D	(μg)	8.33	(7.0)	6.74	8.13	(6.6)	6.45		8.72	(5.4)	7.5	8.33	(5.3)	7.28	0.484697	**	87.1313	(75.6,100.4)	22.5,337.3	0.0159526	*
α-Tocopherol	(mg)	8.81	(3.5)	8.17	8.52	(2.8)	8.33		8.59	(4.1)	7.7	8.15	(2.5)	7.69	0.50619	**	101.862	(95.8,108.4)	56.4,184.1	0.177239
β-Tocopherol	(mg)	0.44	(0.2)	0.4	0.43	(0.1)	0.42		0.43	(0.3)	0.41	0.42	(0.2)	0.4	0.150764		100.753	(97.9,103.7)	76.7,132.4	0.384647
γ-tocopherol	(mg)	12.53	(5.6)	10.89	12.04	(4.4)	11.42		12.09	(4.2)	11.92	11.54	(2.8)	11.56	0.326871	**	99.5449	(91.9,107.8)	46.5,213.2	0.00197719	**
δ-tocopherol	(mg)	3.18	(1.5)	2.93	3.1	(1.2)	2.96		3.09	(1.1)	3.03	2.98	(0.8)	2.87	0.371553	**	99.6567	(93.2,106.6)	52.5,189.1	0.00718933	**
Vitamin K	(μg)	310.39	(198)	269.77	302.66	(181)	247.16		310.81	(173)	282.21	291.23	(138)	249.1	0.588937	**	95.822	(86.4,106.2)	35.8,256.8	0.070204
Vitamin B1	(mg)	1.04	(0.33)	0.96	1.02	(0.27)	0.99		1.08	(0.30)	1.05	1.05	(0.20)	1.03	0.493813	**	97.6396	(94.8,100.6)	73.5,129.6	0.0953806
Vitamin B2	(mg)	1.52	(0.51)	1.43	1.49	(0.36)	1.45		1.48	(0.43)	1.4	1.44	(0.31)	1.41	0.663909	**	101.119	(98.0,104.4)	74.8,136.7	0.0766672
Niacin	(mg)	19.87	(6.3)	19.02	19.47	(5.2)	19.53		20.34	(6.1)	20.1	19.6	(4.2)	19.72	0.550175	**	97.426	(92.1,103.0)	56.9,166.7	0.64036
Vitamin B6	(mg)	1.45	(0.48)	1.4	1.43	(0.39)	1.39		1.46	(0.51)	1.4	1.41	(0.36)	1.36	0.603015	**	99.7098	(96.4,103.2)	71.9,138.3	0.373972
Vitamin B12	(μg)	8.34	(6.1)	6.33	8.05	(5.6)	6.34		8.05	(4.4)	7.89	7.73	(4.1)	6.28	0.333704	**	96.2168	(84.1,110.1)	26.5,349.6	0.0380939	*
Folate	(μg)	388.7	(151)	367.71	377.94	(123)	356.89		408.94	(180)	371.3	387.88	(134)	359.77	0.656901	**	96.7632	(90.8,103.1)	52.8,177.3	0.186544
Pantothenic acid	(mg)	6.88	(1.92)	6.77	6.7	(1.24)	6.54		6.78	(1.85)	6.38	6.54	(1.16)	6.4	0.547884	**	101.117	(96.9,105.5)	67.3,152.0	0.69798
Biotin	(μg)	31.64	(12.1)	29.33	30.7	(9.2)	30.37		32.45	(11.8)	30.12	31.26	(9.5)	29.61	0.538097	**	97.2924	(90.9,104.1)	50.9,186.0	0.825363
Vitamin C	(mg)	111.26	(52)	101.95	108.96	(49)	101.31		129.06	(71)	114.08	121.22	(55)	107.19	0.695606	**	88.5858	(81.4,96.4)	39.6,198.0	0.361022
Ethanol	(g)	12	(23.1)	0.57	11.2	(21.5)	0.72		8.71	(16.3)	1.44	8.05	(14.9)	1.29	0.84409	**	104.555	(89.6,122.0)	23.9,457.6	0.00904449	**
Median(minimum to maximum)															0.493813	( 0.08~0.84 )
SD, standard deviation; Pearson's CC, Pearson's correlation coefficient; bias, the mean difference between methods; 95% CI, 95% confidence interval;
LOA, 95% limits of agreement [Mean difference ±1.96*(standard deviation of differences)], Expressed as p values *：p<0.05,**：p<0.01
a 3d-Web24HR: Using the AWARDJP by web-based 24-hour recall dietary survey method. In the entire study period, the two- or three- times Web24HRs.
b 12d-WFR：12days of weighed dietary records conducted during the entire study period a year.
c Exponential transform [mean(Web24HR − WFR)] as a ratio of the WFR (all dietary intake data were log-transformed).
e.g., 110% indicates overestimation by 10%, and 90% indicates underestimation by 10%.
d Regression slope of mean of both methods on difference between methods. P-value for regression slope. When the response and explanatory variables are natural logarithms,
variable by β%. a 1% increase in the explanatory variable increases the response

[truncated: 3 more sheets: S15, S16, S17,18]
